# Supplementary material for: Orthogonius species and diversity in Thailand (Coleoptera, Caraboidea, Orthogoniini), a result from the TIGER project
Source: Zookeys. 2012 Jan 11;(164):51–90. doi: 10.3897/zookeys.164.1992 (PMC3272622; doi:10.3897/zookeys.164.1992)
Supplement: XML Treatment for Orthogonius taghavianae [file zookeys.164.1992-treatment1.xml]

<!DOCTYPE tp:taxon-treatment
  PUBLIC "-//TaxonX//DTD Taxonomic Treatment Publishing DTD v0 20100105//EN" "tax-treatment-NSO.dtd">
<tp:taxon-treatment xmlns:tp="http://www.plazi.org/taxpub"><tp:treatment-meta><mixed-citation publication-type="journal"><person-group><name><surname>Tian</surname><given-names>Mingyi</given-names></name><name><surname>Deuve</surname><given-names>Thierry</given-names></name><name><surname>Felix</surname><given-names>Ron</given-names></name></person-group><article-title>
                    <italic>Orthogonius</italic> species and diversity in Thailand (Coleoptera, Caraboidea, Orthogoniini), a result from the TIGER project
                </article-title><source>Zookeys</source><day>11</day><month>1</month><year>2012</year><volume>2012</volume><issue>164</issue><fpage>51</fpage><lpage>90</lpage><pub-id pub-id-type="doi">10.3897/zookeys.164.1992</pub-id></mixed-citation></tp:treatment-meta><tp:nomenclature><tp:taxon-name>
                        <tp:taxon-name-part taxon-name-part-type="genus">Orthogonius</tp:taxon-name-part>
                        <tp:taxon-name-part taxon-name-part-type="species">taghavianae</tp:taxon-name-part>
                    <object-id xmlns:xlink="http://www.w3.org/1999/xlink" xlink:type="simple">urn:lsid:zoobank.org:act:2C0C2E6E-EBC1-4888-AB48-52063D459855</object-id>
                    <object-id xmlns:xlink="http://www.w3.org/1999/xlink" xlink:type="simple">http://species-id.net/wiki/Orthogonius_taghavianae</object-id>
                    </tp:taxon-name><tp:taxon-authority>Tian, Deuve &amp; Felix</tp:taxon-authority><tp:taxon-status xmlns:xlink="http://www.w3.org/1999/xlink" xlink:type="simple">sp. n.</tp:taxon-status><xref ref-type="fig" rid="F2">Figures 2</xref><xref ref-type="fig" rid="F6">16</xref></tp:nomenclature><tp:treatment-sec sec-type="Diagnosis"><title>Diagnosis.</title><p>Large sized, even elytra intervals much wider than odd ones, and covered with dense and coarse punctures, head and pronotum intricately wrinkled or striate; aedeagus distinctly constricted at subapex in dorsal view.</p><p>Length: 19.0 mm; width: 7.6 mm. Habitus as in <xref ref-type="fig" rid="F2">Figure 2</xref>.</p></tp:treatment-sec><tp:treatment-sec sec-type="Description"><title>Description.</title><p>Head and pronotum densely and intricately wrinkled, impunctate, elytra with even intervals densely punctate; microsculptural meshes densely isodiametric on elytra, and irregular on pronotum.</p><p>Head moderate, slightly longer than wide (HW/HL=1.05), eyes large, strongly prominent, frons rather flat, vertex convex, neck well-marked; labrum straight at frontal margin, sexsetose, clypeus more or less square, bisetose; palpi normal; maxillar palpomeres 3 and 4 subequal in length, labial palpomere 2 longer than palpomere 3; ligula narrow, bisetose at apex; mentum and submentum each with a pair of setae; palpiger short, asetose; antennae extending to 1/7 of elytra from base, densely pubescent from basal 1/4 of antennomere 4; antennomere 3 as long as 4.</p><p>Pronotum strongly transverse, PW/PL=1.85, widest at about middle; both fore and hind angles broadly rounded; front and hind margins well beaded; lateral expanded<!--PageBreak--><!--PageBreak--> margins wide, smooth and reflexed; transverse impressions well marked, basal foveae moderate.</p><p>Elytra broad and strongly convex; EL/EW=1.58; sides nearly parallel; widest at about middle, apex roundly truncate, strongly sinuate near inner angle which is pointed; base well bordered; shoulders more or less square; striae deep, punctate-striate, intervals convex; even intervals much wider than odd ones (almost twice) and with coarser punctures which extended to the subapical portion, odd intervals with a row of fine and sparse punctures; interval 3 with three discal setiferous pores, and additional two at apical portion; interval 5 with two setae near base; interval 7 narrow and carinate before middle, with seven setiferous pores.</p><p>Legs stout, fore tibia with outer angle very sharp and strongly protruded, outer margin distinctly serrate; middle tibia distinctly dilated, and strongly curved in median portion; hind tibia elongate, with tibial spurs short and more or less blunt; hind tarsomere 1 longer than 2, tarsomeres 3 and 4 subequal, tarsomere 4 bilobed; hind femur moderately dilated, with five posterior setae; all tarsal claws pectinate.</p><p>Prosternal process well bordered at apex, middle coxa with several setae in median portion; abdominal ventrite VII of male complete at apex.</p><p>Male genitalia (<xref ref-type="fig" rid="F6">Figure 16</xref>): Elongate, enlarged at about middle portion, ventral margin sinuate, dorsal opening large and long, abruptly truncate near apex; in dorsal view, apical part narrow, distinctly constricted before apical lamella, apical lamella elongate, about 2.2 times as long as wide, blunt at apex.</p><p><bold>Female.</bold> Unknown.</p><fig id="F2" position="float" orientation="portrait"><label>Figures 2–5.</label><caption><p> Habitus of <italic><tp:taxon-name>Orthogonius</tp:taxon-name></italic> spp. n. <bold>2</bold> <italic><tp:taxon-name>Orthogonius taghavianae</tp:taxon-name></italic> sp. n. holotype <bold>3</bold> <italic><tp:taxon-name>Orthogonius coomanioides</tp:taxon-name></italic> sp. n. holotype <bold>4</bold> <italic><tp:taxon-name>Orthogonius similaris</tp:taxon-name></italic> sp. n. paratype <bold>5</bold> <italic><tp:taxon-name>Orthogonius setosopalpiger</tp:taxon-name></italic> sp. n. holotype. Scale bar: 10 mm.</p></caption><graphic xmlns:xlink="http://www.w3.org/1999/xlink" xlink:href="ZooKeys-164-051-g002.jpg" position="float" orientation="portrait" xlink:type="simple"/></fig></tp:treatment-sec><tp:treatment-sec sec-type="Remarks"><title>Remarks.</title><p>This species is a member of the <italic><tp:taxon-name>Orthogonius alternans</tp:taxon-name></italic> species group, but with distinctive aedeagal structure.</p></tp:treatment-sec><tp:treatment-sec sec-type="Material examined"><title>Material examined.</title><p>Holotype: male, “Thailand: Nakhon Nayok: Khao Yai NP, entrance of Hnong Pak Chee Trail, <named-content xmlns:xlink="http://www.w3.org/1999/xlink" content-type="dwc:verbatimCoordinates" xlink:type="simple">14°27.167'N, 101°21.850'E</named-content>, 758 m, 5–12.v.2007, Malaise traps, Pong Sandao leg., T2263”, deposited in QSBG.</p></tp:treatment-sec><tp:treatment-sec sec-type="Etymology"><title>Etymology.</title><p> This new species is named in honour of Ms Azadeh Taghavian, a curator of the <tp:taxon-name>Coleoptera</tp:taxon-name> collection in MNHN, Paris, in thanks for her help in so many ways.</p></tp:treatment-sec><tp:treatment-sec sec-type="Distribution"><title>Distribution.</title><p> Thailand. Known only from the type locality.</p></tp:treatment-sec><tp:treatment-sec><!--Section generated to contain objects referenced in tp:taxon-treatment.--><fig id="F6" position="float" orientation="portrait"><label>Figures 16–18.</label><caption><p>Aedeagus of <italic><tp:taxon-name>Orthogonius</tp:taxon-name></italic> spp. n. (lateral view, and apex in dorsal view) <bold>16</bold> <italic><tp:taxon-name>Orthogonius taghavianae</tp:taxon-name></italic> sp. n. holotype <bold>17</bold> <italic><tp:taxon-name>Orthogonius coomanioides</tp:taxon-name></italic> sp. n. holotype <bold>18</bold> <italic><tp:taxon-name>Orthogonius similaris</tp:taxon-name></italic> sp. n. holotype. Scale bar: 1 mm.</p></caption><graphic xmlns:xlink="http://www.w3.org/1999/xlink" xlink:href="ZooKeys-164-051-g006.jpg" position="float" orientation="portrait" xlink:type="simple"/></fig></tp:treatment-sec></tp:taxon-treatment>
