# Supplementary material for: Orthogonius species and diversity in Thailand (Coleoptera, Caraboidea, Orthogoniini), a result from the TIGER project
Source: Zookeys. 2012 Jan 11;(164):51–90. doi: 10.3897/zookeys.164.1992 (PMC3272622; doi:10.3897/zookeys.164.1992)
Supplement: XML Treatment for Orthogonius coomanioides [file zookeys.164.1992-treatment2.xml]

<!DOCTYPE tp:taxon-treatment
  PUBLIC "-//TaxonX//DTD Taxonomic Treatment Publishing DTD v0 20100105//EN" "tax-treatment-NSO.dtd">
<tp:taxon-treatment xmlns:tp="http://www.plazi.org/taxpub"><tp:treatment-meta><mixed-citation publication-type="journal"><person-group><name><surname>Tian</surname><given-names>Mingyi</given-names></name><name><surname>Deuve</surname><given-names>Thierry</given-names></name><name><surname>Felix</surname><given-names>Ron</given-names></name></person-group><article-title>
                    <italic>Orthogonius</italic> species and diversity in Thailand (Coleoptera, Caraboidea, Orthogoniini), a result from the TIGER project
                </article-title><source>Zookeys</source><day>11</day><month>1</month><year>2012</year><volume>2012</volume><issue>164</issue><fpage>51</fpage><lpage>90</lpage><pub-id pub-id-type="doi">10.3897/zookeys.164.1992</pub-id></mixed-citation></tp:treatment-meta><tp:nomenclature><tp:taxon-name>
                        <tp:taxon-name-part taxon-name-part-type="genus">Orthogonius</tp:taxon-name-part>
                        <tp:taxon-name-part taxon-name-part-type="species">coomanioides</tp:taxon-name-part>
                    <object-id xmlns:xlink="http://www.w3.org/1999/xlink" xlink:type="simple">urn:lsid:zoobank.org:act:BF1DD07D-514B-4300-B2A6-B088AE086F18</object-id>
                    <object-id xmlns:xlink="http://www.w3.org/1999/xlink" xlink:type="simple">http://species-id.net/wiki/Orthogonius_coomanioides</object-id>
                    </tp:taxon-name><tp:taxon-authority>Tian, Deuve &amp; Felix</tp:taxon-authority><tp:taxon-status xmlns:xlink="http://www.w3.org/1999/xlink" xlink:type="simple">sp. n.</tp:taxon-status><xref ref-type="fig" rid="F2">Figures 3</xref><xref ref-type="fig" rid="F6">17</xref></tp:nomenclature><tp:treatment-sec sec-type="Diagnosis"><title>Diagnosis.</title><p> Medium sized, even elytra intervals wider than odd intervals, but less than twice as wide; similar to <italic><tp:taxon-name>Orthogonius coomani</tp:taxon-name></italic> Tian &amp; Deuve, 2006, but a little larger, darker, and broader than the latter; in addition, head and eyes rather smaller and less prominent; middle tibiae strongly curved (not distinctly curved in <italic><tp:taxon-name>Orthogonius coomani</tp:taxon-name></italic>); aedeagus stouter, and apical lamella distinctly broader than that of <italic><tp:taxon-name>Orthogonius coomani</tp:taxon-name></italic>.</p><!--PageBreak--><p>Length: 13.0-14.0 mm; width: 6.5-6.7 mm. Habitus as in <xref ref-type="fig" rid="F2">Figure 3</xref>.</p></tp:treatment-sec><tp:treatment-sec sec-type="Description"><title>Description.</title><p>Head and pronotum densely and intricately wrinkled, impunctate, microsculptural meshes densely isodiametric on head, pronotum and elytra.</p><p>Head moderate, slightly longer than wide, eyes rather small, less prominent, labrum distinctly emarginate at frontal margin, sexsetose, clypeus bisetose; palpi normal; mentum and submentum each with a pair of setae; palpiger asetose; antennae extended to the shoulders of elytra, densely pubescent from antennomere 4.</p><p>Pronotum strongly transverse, PW/PL=1.70-1.72, widest a little before middle; both fore and hind angles broadly rounded; lateral expanded margins wide, striate and more or less reflexed; transverse impressions well marked, median line clear.</p><p>Elytra broad, strongly convex; EL/EW=1.63-1.64; sides parallel; apex roundly truncate; even intervals well bordered at base; striae deep, punctate-striate; intervals convex, even intervals much wider than odd ones (but less than twice as wide) and with coarser punctures extended to apical 1/3 of elytra; interval 3 with only basal and apical setiferous pores, middle pore absent; interval 5 with two setae near base; interval 7 narrow, distinctly carinate, with eight to nine setiferous pores.</p><p>Legs moderate, fore tibia with outer angle very sharp and strongly protruded, outer margin hardly serrate; middle tibia distinctly dilated at apex, and strongly curved in median portion; hind tibia elongate, with tibial spurs moderately long, sword-like, sharp; hind femur moderately dilated, with four posterior setae; hind tarsomere 3 (1.2 times) longer than 4, tarsomere 4 deeply emarginate (a little more than half of the joint); all tarsal claws weakly pectinate.</p><p>Prosternal process bordered at apex, middle coxa with several setae; ventrite VII of male complete at apex.</p><p>Male genitalia (<xref ref-type="fig" rid="F6">Figure 17</xref>): Short, and stout, ventral margin expanded strongly at middle portion, apex distinctly bent ventrally; dorsal opening very wide and long; apical lamella broad, but much longer than wide.</p><p><bold>Female.</bold> Unknown.</p></tp:treatment-sec><tp:treatment-sec sec-type="Remarks"><title>Remarks.</title><p> This species is closely allied to <italic><tp:taxon-name>Orthogonius coomani</tp:taxon-name></italic>, with differences as mentioned above.</p></tp:treatment-sec><tp:treatment-sec sec-type="Material examined"><title>Material examined.</title><p>Holotype: male, “Thailand: Phetchabun: Thung Salaeng Luang NP, pine forest, <named-content xmlns:xlink="http://www.w3.org/1999/xlink" content-type="dwc:verbatimCoordinates" xlink:type="simple">16°35.789'N, 100°52.769'E</named-content>, 732 m, Malaise trap,15–22.vi.2007, Pongpitak Pranee &amp; Sathit leg., T2059”, in QSBG.</p><p>Paratypes: 4 males, “Thailand: Phetchabun: Thung Salaeng Luang NP, pine forest, <named-content xmlns:xlink="http://www.w3.org/1999/xlink" content-type="dwc:verbatimCoordinates" xlink:type="simple">16°35.789'N, 100°52.769'E</named-content>, 732 m, Malaise trap,15–22.vi.2007, Pongpitak Pranee &amp; Sathit leg., T2059”; 4 males, “Thailand: Phetchabum, Thung Salaeng Luang NP, Gang Wang Nam Yen, pine forest, <named-content xmlns:xlink="http://www.w3.org/1999/xlink" content-type="dwc:verbatimCoordinates" xlink:type="simple">16°35.789N, 100°52.769E</named-content>, 723 m, Malaise trap, 6–13.vii.2007, Pongpitak Pranee &amp; Sathit leg., T2068”; 1 male, “Thailand: Phetchabun: Thung Salaeng Luang NP, pine forest; Gang Wang Nam Yen,  <named-content xmlns:xlink="http://www.w3.org/1999/xlink" content-type="dwc:verbatimCoordinates" xlink:type="simple">16°36.284'N, 100°53.128'E</named-content>, 749 m, 22–23.vi.2007, Pan traps, Pongpitak &amp; Sathit leg., T2058”; 4 males, “Thailand: Phetchabum, Thung Salaeng Luang NP, Gang Wang Nam Yen, <named-content xmlns:xlink="http://www.w3.org/1999/xlink" content-type="dwc:verbatimCoordinates" xlink:type="simple">16°36.284N, 100°53.128E</named-content>, 749 m, Malaise trap, 29.vi–6.<!--PageBreak-->vii.2007, Pongpitak Pranee &amp; Sathit leg. T2069”, in QSBG, MNHN, SCAU and CRF, respectively.</p></tp:treatment-sec><tp:treatment-sec sec-type="Etymology"><title>Etymology.</title><p> The name refers to the similarity of the new species with <italic><tp:taxon-name>Orthogonius coomani</tp:taxon-name></italic>, which occurring in Vietnam.</p></tp:treatment-sec><tp:treatment-sec sec-type="Distribution"><title>Distribution.</title><p> Thailand. Known only from the type locality and other nearby site in Thung Salaeng Luang NP.</p></tp:treatment-sec><tp:treatment-sec><!--Section generated to contain objects referenced in tp:taxon-treatment.--><fig id="F2" position="float" orientation="portrait"><label>Figures 2–5.</label><caption><p> Habitus of <italic><tp:taxon-name>Orthogonius</tp:taxon-name></italic> spp. n. <bold>2</bold> <italic><tp:taxon-name>Orthogonius taghavianae</tp:taxon-name></italic> sp. n. holotype <bold>3</bold> <italic><tp:taxon-name>Orthogonius coomanioides</tp:taxon-name></italic> sp. n. holotype <bold>4</bold> <italic><tp:taxon-name>Orthogonius similaris</tp:taxon-name></italic> sp. n. paratype <bold>5</bold> <italic><tp:taxon-name>Orthogonius setosopalpiger</tp:taxon-name></italic> sp. n. holotype. Scale bar: 10 mm.</p></caption><graphic xmlns:xlink="http://www.w3.org/1999/xlink" xlink:href="ZooKeys-164-051-g002.jpg" position="float" orientation="portrait" xlink:type="simple"/></fig><fig id="F6" position="float" orientation="portrait"><label>Figures 16–18.</label><caption><p>Aedeagus of <italic><tp:taxon-name>Orthogonius</tp:taxon-name></italic> spp. n. (lateral view, and apex in dorsal view) <bold>16</bold> <italic><tp:taxon-name>Orthogonius taghavianae</tp:taxon-name></italic> sp. n. holotype <bold>17</bold> <italic><tp:taxon-name>Orthogonius coomanioides</tp:taxon-name></italic> sp. n. holotype <bold>18</bold> <italic><tp:taxon-name>Orthogonius similaris</tp:taxon-name></italic> sp. n. holotype. Scale bar: 1 mm.</p></caption><graphic xmlns:xlink="http://www.w3.org/1999/xlink" xlink:href="ZooKeys-164-051-g006.jpg" position="float" orientation="portrait" xlink:type="simple"/></fig></tp:treatment-sec></tp:taxon-treatment>
