# Supplementary material for: Orthogonius species and diversity in Thailand (Coleoptera, Caraboidea, Orthogoniini), a result from the TIGER project
Source: Zookeys. 2012 Jan 11;(164):51–90. doi: 10.3897/zookeys.164.1992 (PMC3272622; doi:10.3897/zookeys.164.1992)
Supplement: XML Treatment for Orthogonius similaris [file zookeys.164.1992-treatment3.xml]

<!DOCTYPE tp:taxon-treatment
  PUBLIC "-//TaxonX//DTD Taxonomic Treatment Publishing DTD v0 20100105//EN" "tax-treatment-NSO.dtd">
<tp:taxon-treatment xmlns:tp="http://www.plazi.org/taxpub"><tp:treatment-meta><mixed-citation publication-type="journal"><person-group><name><surname>Tian</surname><given-names>Mingyi</given-names></name><name><surname>Deuve</surname><given-names>Thierry</given-names></name><name><surname>Felix</surname><given-names>Ron</given-names></name></person-group><article-title>
                    <italic>Orthogonius</italic> species and diversity in Thailand (Coleoptera, Caraboidea, Orthogoniini), a result from the TIGER project
                </article-title><source>Zookeys</source><day>11</day><month>1</month><year>2012</year><volume>2012</volume><issue>164</issue><fpage>51</fpage><lpage>90</lpage><pub-id pub-id-type="doi">10.3897/zookeys.164.1992</pub-id></mixed-citation></tp:treatment-meta><tp:nomenclature><tp:taxon-name>
                        <tp:taxon-name-part taxon-name-part-type="genus">Orthogonius</tp:taxon-name-part>
                        <tp:taxon-name-part taxon-name-part-type="species">similaris</tp:taxon-name-part>
                    <object-id xmlns:xlink="http://www.w3.org/1999/xlink" xlink:type="simple">urn:lsid:zoobank.org:act:FD099C32-02ED-487B-949E-7D012B2D212B</object-id>
                    <object-id xmlns:xlink="http://www.w3.org/1999/xlink" xlink:type="simple">http://species-id.net/wiki/Orthogonius_similaris</object-id>
                    </tp:taxon-name><tp:taxon-authority>Tian, Deuve &amp; Felix</tp:taxon-authority><tp:taxon-status xmlns:xlink="http://www.w3.org/1999/xlink" xlink:type="simple">sp. n.</tp:taxon-status><xref ref-type="fig" rid="F2">Figures 4</xref><xref ref-type="fig" rid="F6">18</xref></tp:nomenclature><tp:treatment-sec sec-type="Diagnosis"><title>Diagnosis.</title><p> A peculiar species with following aspects: medium sized; densely punctate on whole surface; ligula small, but quadrisetose at apex; shape of abdominal ventrite VII in male very similar to that of <italic><tp:taxon-name>Hexachaetus taylorae</tp:taxon-name></italic> Tian &amp; Deuve, 2006.</p><p>Length: 14.0 mm; width: 6.0 mm. Habitus as in <xref ref-type="fig" rid="F2">Figure 4</xref>.</p></tp:treatment-sec><tp:treatment-sec sec-type="Description"><title>Description.</title><p> Dark brown or black, but antennae, expanded pronotal margins, palpi, legs and underside surface reddish brown.</p><p>Upper surface densely punctate, pronotum with transverse striae, elytra with dense and very short, transverse and granular wrinkles (esp. near base); underside surface smooth and glabrous, polished.</p><p>Microsculptural meshes densely isodiametric.</p><p>Head stout, as long as wide, eyes very large, and strongly prominent; frons and vertex strongly convex, frontal impressions small and fovea-like, clypeus bisetose, surface even, labrum sexsetose, sides rounded, middle portion slightly emarginate; ligula small and narrow, quadrisetose at apex; palpi slender, subcylindrical, maxillary palpomere 4 longer than 3, palpomere 3 glabrous, except several setae at apex; maxillary palpomere 4 with very short setae; labial palpomere 3 as long as palpomere 2, palpomere 3 with a few setae at base; labial palpomere 2 bisetose in inner margin, and with two or three additional setae at subapex and apex; palpiger asetose, mentum and submentum each with one pair of setae; mentum without median tooth. Antennae moderate, extended to basal 1/4 of elytra; pubescent from basal 1/3 of antennomere 4; antennomere 3 slightly shorter than antennomere 4.</p><p>Pronotum transverse, widest at about basal 1/3, PW/PL=1.74, disc slightly and evenly convex, both fore and hind angles broadly rounded, both basal and fore margins beaded, lateral expanded margins rather wide, even and hardly reflexed; fore and hind transverse impressions faint, basal foveae not well marked.</p><p>Elytra elongate ovate, EL/EW=1.64; moderately convex, basal border complete, shoulders broadly square; sides more or less parallel at middle, widest at about middle; striae deep, punctate-striate, intervals distinctly convex; intervals subequal in width in middle; apex quite broadly truncate, inner angle nearly rectangular; interval 3 without setiferous pore, interval 7 simple, without pore.</p><!--PageBreak--><p>Prosternal process well bordered at apex. Middle and hind coxae smooth and glabrous. Apical margin of abdominal ventrite VII of male deeply and widely emarginate at apical margin, then strongly sinuate at sides behind paramedial setae.</p><p>Legs stout. Fore tibia with apical outer angle nearly rectangular, not protruded or pointed; outer margin distinctly serrate; middle tibia evenly curved, gradually dilated towards apex, in lateral view, while slender in dorsal view; hind tibia slender, apical spurs moderate long, sword-like, tarsomere 1 as long as 2, tarsomere 3 longer than 4, tarsomere 4 bilobed; fore tarsi much wider than middle and hind tarsi (which are slender); all tarsal claws strongly pectinate.</p><p>Male genitalia (<xref ref-type="fig" rid="F6">Figure 18</xref>): Median lobe of aedeagus quite stout, less expanded at middle portion; apex broadly blunt; dorsal opening wide and long; in dorsal view apical lamella small and sharp.</p><p><bold>Female.</bold> Unknown.</p></tp:treatment-sec><tp:treatment-sec sec-type="Remarks"><title>Remarks.</title><p> This new species is peculiar in its surface extraordinarily densely punctate, the shape of abdominal ventrite VII, and aedeagal structure. It is similar to <italic><tp:taxon-name>Hexachaetus taylorae</tp:taxon-name></italic> Tian &amp; Deuve, 2006, but differs with the latter by: (1) ligula narrow, quadrisetose (wide and sexsetose in <italic><tp:taxon-name>Hexachaetus taylorae</tp:taxon-name></italic>); (2) pronotum and elytra with dense punctures (sparsely punctate in <italic><tp:taxon-name>Hexachaetus taylorae</tp:taxon-name></italic>); and (3) the apical lamella of aedeagus shorter and broader (longer and narrower in <italic><tp:taxon-name>Hexachaetus taylorae</tp:taxon-name></italic>).</p></tp:treatment-sec><tp:treatment-sec sec-type="Material examined"><title>Material examined.</title><p>Holotype: male, “Thailand: Phetchabun: Thung Salaeng Luang NP: Gang Wang Nam Yen, 750 m, <named-content xmlns:xlink="http://www.w3.org/1999/xlink" content-type="dwc:verbatimCoordinates" xlink:type="simple">16°36.587'N, 100°53.395'E</named-content>; 17–24.v. 2007, Pongpitak Pranee &amp; Sathit leg. T2080”, in QSBG</p><p>Paratypes: 1 male, “Thailand: Loei: Phu Kradueng NP, mixed deciduous forest, south of Na Noy Forest Unit, <named-content xmlns:xlink="http://www.w3.org/1999/xlink" content-type="dwc:verbatimCoordinates" xlink:type="simple">16°49.099'N, 101°47.624'E</named-content>, 275 m, 14.xi.2006–18.xi.2006, Litter sample, Suthin Gong-Lasae leg., T1064”; 1 male, “Thailand: Phetchabun: Thung Salaeng Luang NP, Gang Wang Nam Yen, <named-content xmlns:xlink="http://www.w3.org/1999/xlink" content-type="dwc:verbatimCoordinates" xlink:type="simple">16°36.587'N, 100°53.395'E</named-content>, 753 m, 24–31.v.2007, Malaise trap, Pongpitak Pranee &amp; Sathit leg., T2083”; 1 male, “Thailand: Phetchabun: Thung Salaeng Luang NP, Gang Wang Nam Yen, <named-content xmlns:xlink="http://www.w3.org/1999/xlink" content-type="dwc:verbatimCoordinates" xlink:type="simple">16°37.531'N, 100°53.745'E</named-content>, 721 m, 7–14.vi.2007, Malaise trap, Pongpitak Pranee &amp; Sathit leg., T2091”; 2 males, “Thailand: Phitsanulok: Thung Salaeng Luang NP, moist evergreen, <named-content xmlns:xlink="http://www.w3.org/1999/xlink" content-type="dwc:verbatimCoordinates" xlink:type="simple">16°50.641'N, 100°52.894'E</named-content>, 557 m, 11.viii.2006–18.viii.2006, Malaise trap, Pongpitak Pranee leg., T566”; 1 male, “Thailand: Phetchabum, Thung Salaeng Luang NP, Gang Wang Nam Yen, <named-content xmlns:xlink="http://www.w3.org/1999/xlink" content-type="dwc:verbatimCoordinates" xlink:type="simple">16°37.178N, 100°.53.504E</named-content>, 706 m, Malaise trap, 17–24.v.2007, Pongpitak Pranee &amp; Sathit leg. T2081”; 1 male, “Thailand: Phetchabun: Thung Salaeng Luang NP, pine forest; Gang Wang Nam Yen, <named-content xmlns:xlink="http://www.w3.org/1999/xlink" content-type="dwc:verbatimCoordinates" xlink:type="simple">16°36.284'N, 100°53.128'E</named-content>, 749 m, 20–21.vi.2007, Pan traps, Pongpitak &amp; Sathit leg., T2056”; 1 male, “Thailand: Phetchabun: Thung Salaeng Luang NP, pine forest, <named-content xmlns:xlink="http://www.w3.org/1999/xlink" content-type="dwc:verbatimCoordinates" xlink:type="simple">16°35.789'N, 100°52.769'E</named-content>, 732 m, Malaise trap,15–22.vi.2007, Pongpitak Pranee &amp; Sathit leg., T2059”, in QSBG, MNHN, SCAU and CRF, respectively.</p></tp:treatment-sec><tp:treatment-sec sec-type="Etymology"><title>Etymology.</title><p> The name of this new species refers to its similarity to <italic><tp:taxon-name>Hexachaetus taylorae</tp:taxon-name></italic>.</p></tp:treatment-sec><tp:treatment-sec sec-type="Distribution"><title>Distribution.</title><p> Thailand. Known only from the type locality and other nearby sites in Thung Salaeng Luang NP.</p></tp:treatment-sec><tp:treatment-sec><!--Section generated to contain objects referenced in tp:taxon-treatment.--><fig id="F2" position="float" orientation="portrait"><label>Figures 2–5.</label><caption><p> Habitus of <italic><tp:taxon-name>Orthogonius</tp:taxon-name></italic> spp. n. <bold>2</bold> <italic><tp:taxon-name>Orthogonius taghavianae</tp:taxon-name></italic> sp. n. holotype <bold>3</bold> <italic><tp:taxon-name>Orthogonius coomanioides</tp:taxon-name></italic> sp. n. holotype <bold>4</bold> <italic><tp:taxon-name>Orthogonius similaris</tp:taxon-name></italic> sp. n. paratype <bold>5</bold> <italic><tp:taxon-name>Orthogonius setosopalpiger</tp:taxon-name></italic> sp. n. holotype. Scale bar: 10 mm.</p></caption><graphic xmlns:xlink="http://www.w3.org/1999/xlink" xlink:href="ZooKeys-164-051-g002.jpg" position="float" orientation="portrait" xlink:type="simple"/></fig><fig id="F6" position="float" orientation="portrait"><label>Figures 16–18.</label><caption><p>Aedeagus of <italic><tp:taxon-name>Orthogonius</tp:taxon-name></italic> spp. n. (lateral view, and apex in dorsal view) <bold>16</bold> <italic><tp:taxon-name>Orthogonius taghavianae</tp:taxon-name></italic> sp. n. holotype <bold>17</bold> <italic><tp:taxon-name>Orthogonius coomanioides</tp:taxon-name></italic> sp. n. holotype <bold>18</bold> <italic><tp:taxon-name>Orthogonius similaris</tp:taxon-name></italic> sp. n. holotype. Scale bar: 1 mm.</p></caption><graphic xmlns:xlink="http://www.w3.org/1999/xlink" xlink:href="ZooKeys-164-051-g006.jpg" position="float" orientation="portrait" xlink:type="simple"/></fig></tp:treatment-sec></tp:taxon-treatment>
