# Supplementary material for: Orthogonius species and diversity in Thailand (Coleoptera, Caraboidea, Orthogoniini), a result from the TIGER project
Source: Zookeys. 2012 Jan 11;(164):51–90. doi: 10.3897/zookeys.164.1992 (PMC3272622; doi:10.3897/zookeys.164.1992)
Supplement: XML Treatment for Orthogonius setosopalpiger [file zookeys.164.1992-treatment4.xml]

<!DOCTYPE tp:taxon-treatment
  PUBLIC "-//TaxonX//DTD Taxonomic Treatment Publishing DTD v0 20100105//EN" "tax-treatment-NSO.dtd">
<tp:taxon-treatment xmlns:tp="http://www.plazi.org/taxpub"><tp:treatment-meta><mixed-citation publication-type="journal"><person-group><name><surname>Tian</surname><given-names>Mingyi</given-names></name><name><surname>Deuve</surname><given-names>Thierry</given-names></name><name><surname>Felix</surname><given-names>Ron</given-names></name></person-group><article-title>
                    <italic>Orthogonius</italic> species and diversity in Thailand (Coleoptera, Caraboidea, Orthogoniini), a result from the TIGER project
                </article-title><source>Zookeys</source><day>11</day><month>1</month><year>2012</year><volume>2012</volume><issue>164</issue><fpage>51</fpage><lpage>90</lpage><pub-id pub-id-type="doi">10.3897/zookeys.164.1992</pub-id></mixed-citation></tp:treatment-meta><tp:nomenclature><tp:taxon-name>
                        <tp:taxon-name-part taxon-name-part-type="genus">Orthogonius</tp:taxon-name-part>
                        <tp:taxon-name-part taxon-name-part-type="species">setosopalpiger</tp:taxon-name-part>
                    <object-id xmlns:xlink="http://www.w3.org/1999/xlink" xlink:type="simple">urn:lsid:zoobank.org:act:E2CE2CC1-4B62-4F0C-976C-ACD79C64CFFA</object-id>
                    <object-id xmlns:xlink="http://www.w3.org/1999/xlink" xlink:type="simple">http://species-id.net/wiki/Orthogonius_setosopalpiger</object-id>
                    </tp:taxon-name><tp:taxon-authority>Tian, Deuve &amp; Felix</tp:taxon-authority><tp:taxon-status xmlns:xlink="http://www.w3.org/1999/xlink" xlink:type="simple">sp. n.</tp:taxon-status><xref ref-type="fig" rid="F2">Figures 5</xref><xref ref-type="fig" rid="F7">19</xref></tp:nomenclature><tp:treatment-sec sec-type="Diagnosis"><title>Diagnosis.</title><p> Small sized, even elytral intervals densely punctuate; ligula small, bisetose at apex, palpiger with a long seta near base; allied to <italic><tp:taxon-name>Orthogonius grootaerti</tp:taxon-name></italic> Tian &amp; Deuve, 2006 and <italic><tp:taxon-name>Orthogonius angkor</tp:taxon-name></italic> Tian &amp; Deuve, 2006, but smaller.</p><p>Length: 11.0 mm; width: 4.5 mm. Habitus as in <xref ref-type="fig" rid="F2">Figure 5</xref>.</p></tp:treatment-sec><tp:treatment-sec sec-type="Description"><title>Description.</title><p>Dark brown, antennae, palps, lateral expanded margins of pronotum, underside surface except head reddish brown.</p><p>Head and pronotum irregularly wrinkled, impunctate, elytra with even intervals densely punctate, odd ones smooth; microsculptural meshes densely isodiametric on elytra, irregular on head and pronotum.</p><p>Head moderate, as long as wide, eyes moderate, strongly prominent, frons rather flat, vertex convex, neck well-marked; labrum deeply emarginate at frontal margin, sexsetose, clypeus more or less square, bisetose, base processed in middle; palpi normal; maxillar palpomeres 3 and 4 subequal, labial palpomere 2 slightly longer than palpomere 3; ligula narrow, bisetose at apex; mentum and submentum each with a pair of setae; palpiger short, with a long seta at base; antennae extended to base of elytra, densely pubescent from basal 1/3 of antennomere 4; antennomere 3 as long as antennomere 4.</p><p>Pronotum moderately transverse, PW/PL=1.52, widest at about middle; both fore and hind angles broadly rounded; front and hind margins well beaded; lateral expanded margins wide, almost evenly wide throughout, and slightly reflexed; transverse impressions well marked at base, faint at subapex; basal foveae small.</p><p>Elytra broad and strongly convex; EL/EW=1.67; sides nearly parallel; widest at about middle, apex roundly truncate, not sinuate before inner angles; base well bordered; shoulders more or less square; striae deep, punctate-striate, intervals convex; even intervals much wider than odd intervals (almost twice as wide, except interval 4, which is less twice as wide as 3) and with coarser punctures extended to apical 1/4 of elytra, odd intervals with a few fine punctures more or less arranged in a row; interval 3 with three setiferous pores; interval 5 with one seta near base; interval 7 narrow but not carinate throughout, with eleven setiferous pores.</p><p>Legs stout, fore tibia with outer angle very sharp and strongly protruded, outer margin slightly subserrate; middle tibia not distinctly curved in median portion, moderately dilated; hind tibia elongate, with apical tibial spurs short and sword-like; tarsomere 1 longer than tarsomere 2, tarsomere 3 slightly longer than 4, tarsomere 4 asymmetrically bilobed; hind femur moderately dilated, with four posterior setae. All tarsal claws strongly pectinate.</p><p>Prosternal process well bordered at apex, middle coxa with three or four setae; ventrite VII of male complete at apex.</p><p>Male genitalia (<xref ref-type="fig" rid="F7">Figure 19</xref>): Elongate, more or less straight, less sinuate ventrally as in other species, hardly bent towards apex; in dorsal view, apical lamella broad at apex, symmetrical, longer than wide.</p><!--PageBreak--><p><bold>Female.</bold> Unknown.</p></tp:treatment-sec><tp:treatment-sec sec-type="Remarks"><title>Remarks.</title><p> This species is a member of the <italic><tp:taxon-name>Orthogonius grootaerti</tp:taxon-name></italic> species group. It differs from <italic><tp:taxon-name>Orthogonius grootaerti</tp:taxon-name></italic> and <italic><tp:taxon-name>Orthogonius angkor</tp:taxon-name></italic> by its: (1) smaller sized; (2) aedeagus more elongate and apical lamella longer than in both above species; and (3) hind femur 4-setose posteriorly (6-setose in <italic><tp:taxon-name>Orthogonius grootaerti</tp:taxon-name></italic> and <italic><tp:taxon-name>Orthogonius angkor</tp:taxon-name></italic>).</p></tp:treatment-sec><tp:treatment-sec sec-type="Type material"><title>Type material.</title><p>Holotype: male, “Thailand: Phetchabun: Thung Salaeng Luang NP: Gang Wang Nam Yen, 750 m, <named-content xmlns:xlink="http://www.w3.org/1999/xlink" content-type="dwc:verbatimCoordinates" xlink:type="simple">16°37.178'N, 100°5.504'E</named-content> Pan traps, 23–24.v. 2007, Pongpitak Pranee &amp; Sathit leg., T2079”, in QSBG.</p></tp:treatment-sec><tp:treatment-sec sec-type="Etymology"><title>Etymology.</title><p> The name of this new species refers to its setose palpiger.</p></tp:treatment-sec><tp:treatment-sec sec-type="Distribution"><title>Distribution.</title><p> Thailand. Known only from the type locality.</p></tp:treatment-sec><tp:treatment-sec><!--Section generated to contain objects referenced in tp:taxon-treatment.--><fig id="F2" position="float" orientation="portrait"><label>Figures 2–5.</label><caption><p> Habitus of <italic><tp:taxon-name>Orthogonius</tp:taxon-name></italic> spp. n. <bold>2</bold> <italic><tp:taxon-name>Orthogonius taghavianae</tp:taxon-name></italic> sp. n. holotype <bold>3</bold> <italic><tp:taxon-name>Orthogonius coomanioides</tp:taxon-name></italic> sp. n. holotype <bold>4</bold> <italic><tp:taxon-name>Orthogonius similaris</tp:taxon-name></italic> sp. n. paratype <bold>5</bold> <italic><tp:taxon-name>Orthogonius setosopalpiger</tp:taxon-name></italic> sp. n. holotype. Scale bar: 10 mm.</p></caption><graphic xmlns:xlink="http://www.w3.org/1999/xlink" xlink:href="ZooKeys-164-051-g002.jpg" position="float" orientation="portrait" xlink:type="simple"/></fig><fig id="F7" position="float" orientation="portrait"><label>Figures 19–22.</label><caption><p>Aedeagus of <italic><tp:taxon-name>Orthogonius</tp:taxon-name></italic> spp. n. (lateral view, and apex in dorsal view) <bold>19</bold> <italic><tp:taxon-name>Orthogonius setosopalpiger</tp:taxon-name></italic> sp. n. holotype <bold>20</bold> <italic><tp:taxon-name>Orthogonius gracililamella</tp:taxon-name></italic> sp. n. holotype <bold>21</bold> <italic><tp:taxon-name>Orthogonius pseudochaudoiri</tp:taxon-name></italic> sp. n. holotype  <bold>22</bold> <italic><tp:taxon-name>Orthogonius constrictus</tp:taxon-name></italic> sp. n. holotype. Scale bar: 1 mm.</p></caption><graphic xmlns:xlink="http://www.w3.org/1999/xlink" xlink:href="ZooKeys-164-051-g007.jpg" position="float" orientation="portrait" xlink:type="simple"/></fig></tp:treatment-sec></tp:taxon-treatment>
