# Supplementary material for: Orthogonius species and diversity in Thailand (Coleoptera, Caraboidea, Orthogoniini), a result from the TIGER project
Source: Zookeys. 2012 Jan 11;(164):51–90. doi: 10.3897/zookeys.164.1992 (PMC3272622; doi:10.3897/zookeys.164.1992)
Supplement: XML Treatment for Orthogonius huananoides [file zookeys.164.1992-treatment6.xml]

<!DOCTYPE tp:taxon-treatment
  PUBLIC "-//TaxonX//DTD Taxonomic Treatment Publishing DTD v0 20100105//EN" "tax-treatment-NSO.dtd">
<tp:taxon-treatment xmlns:tp="http://www.plazi.org/taxpub"><tp:treatment-meta><mixed-citation publication-type="journal"><person-group><name><surname>Tian</surname><given-names>Mingyi</given-names></name><name><surname>Deuve</surname><given-names>Thierry</given-names></name><name><surname>Felix</surname><given-names>Ron</given-names></name></person-group><article-title>
                    <italic>Orthogonius</italic> species and diversity in Thailand (Coleoptera, Caraboidea, Orthogoniini), a result from the TIGER project
                </article-title><source>Zookeys</source><day>11</day><month>1</month><year>2012</year><volume>2012</volume><issue>164</issue><fpage>51</fpage><lpage>90</lpage><pub-id pub-id-type="doi">10.3897/zookeys.164.1992</pub-id></mixed-citation></tp:treatment-meta><tp:nomenclature><tp:taxon-name>
                        <tp:taxon-name-part taxon-name-part-type="genus">Orthogonius</tp:taxon-name-part>
                        <tp:taxon-name-part taxon-name-part-type="species">huananoides</tp:taxon-name-part>
                    <object-id xmlns:xlink="http://www.w3.org/1999/xlink" xlink:type="simple">http://species-id.net/wiki/Orthogonius_huananoides</object-id>
                    </tp:taxon-name><tp:taxon-authority>Tian &amp; Deuve, 2006</tp:taxon-authority></tp:nomenclature><tp:treatment-sec sec-type="Material examined"><title>Material examined.</title><p> 6 males, “Thailand: Nakhon Nayok: Khao Yai NP, Lum Ta Kong View Point, <named-content xmlns:xlink="http://www.w3.org/1999/xlink" content-type="dwc:verbatimCoordinates" xlink:type="simple">14°25.82'N, 101°23.754'E</named-content>, 744 m, 19–26.iv.2007, Malaise trap, Wirat Sukho leg., T2129”; 1 male, “Thailand: Nakhon Nayok: Khao Yai NP, Lum Ta Kong View Point, <named-content xmlns:xlink="http://www.w3.org/1999/xlink" content-type="dwc:verbatimCoordinates" xlink:type="simple">14°25.565'N, 101°23.442'E</named-content>, 726 m, 19–26.iv.2007, Malaise trap, Wirat Sukho leg., T2127”; 8 males, “21?6”, Thailand: detail data unclear because of label damaged, either from Khao Yai National Park if the label is “2126”, or from Pha Taem National Park if is “2186”; 2 males, “Thailand: Nakhon Nayok: Khao Yai NP, Lum Ta Kong View Point, <named-content xmlns:xlink="http://www.w3.org/1999/xlink" content-type="dwc:verbatimCoordinates" xlink:type="simple">14°25.565'N, 101°23.442'E</named-content>, 726 m, 26.iv.2007–2.v.2007, Malaise trap, Pong Sandao leg., T2130”; 8 males, “Thailand: Nakhon Nayok: Khao Yai NP, Lum Ta Kong View Point, <named-content xmlns:xlink="http://www.w3.org/1999/xlink" content-type="dwc:verbatimCoordinates" xlink:type="simple">14°25.762'N, 101°23.527'E</named-content>, 732 m, 26.iv.2007–2.v.2007, Malaise trap, Wirat Sukho leg., T2131”; 2 males, “Thailand: Nakhon Nayok: Khao Yai NP, entrance of Hnong Pak Chee Trail, <named-content xmlns:xlink="http://www.w3.org/1999/xlink" content-type="dwc:verbatimCoordinates" xlink:type="simple">14°27.115'N, 101°21.951'E</named-content>, 733 m, 5–12.v.2007, Malaise traps, Wirat Sukho leg., T2264”; 5 males, “Thailand: Nakhon Nayok: Khao Yai NP, entrance of Hnong Pak Chee Trail, <named-content xmlns:xlink="http://www.w3.org/1999/xlink" content-type="dwc:verbatimCoordinates" xlink:type="simple">14°27.167'N, 101°21.85'E</named-content>, 758 m, 5–12.v.2007, Malaise <!--PageBreak-->traps, Pong Sandao leg., T2263”; 1 male, “Thailand: Nakhon Nayok: Khao Yai NP, entrance of Hnong Pak Chee Trail, <named-content xmlns:xlink="http://www.w3.org/1999/xlink" content-type="dwc:verbatimCoordinates" xlink:type="simple">14°27.115'N, 101°21.951'E</named-content>, 733 m, 19–26.v.2007, Malaise traps, Pong Sandao leg., T2270”; 1 male, “Thailand: Nakhon Nayok: Khao Yai NP, Lum Ta Kong View Point, <named-content xmlns:xlink="http://www.w3.org/1999/xlink" content-type="dwc:verbatimCoordinates" xlink:type="simple">14°25.820'N, 101°23.754'E</named-content>, 744 m, 5–12.iv.2007, Malaise trap, Pong Sandao, leg., T2123”; 6 males, “Thailand: Nakhon Nayok: Khao Yai NP, Lum Ta Kong View Point, <named-content xmlns:xlink="http://www.w3.org/1999/xlink" content-type="dwc:verbatimCoordinates" xlink:type="simple">14°25.82'N, 101°23.754'E</named-content>, 744 m, 26.iv.2007–2.v.2007, Malaise trap, Pong Sandao leg., T2132”; 1 male, “Thailand: Nakhon Nayok: Khao Yai NP, entrance of Hnong Pak Chee Trail, <named-content xmlns:xlink="http://www.w3.org/1999/xlink" content-type="dwc:verbatimCoordinates" xlink:type="simple">14°27.115'N, 101°21.951'E</named-content>, 733 m, 10–11.v.2007, Pan traps, Wirat Sukho leg., T2261”; 2 males, “Thailand: Nakhon Nayok: Khao Yai NP, entrance of Hnong Pak Chee Trail, <named-content xmlns:xlink="http://www.w3.org/1999/xlink" content-type="dwc:verbatimCoordinates" xlink:type="simple">14°27.119'N, 101°21.482'E</named-content>, 699 m, 12–19.v.2007, Malaise traps, Wirat Sukho leg., T2268”; 3 males, “Thailand: Nakhon Nayok: Khao Yai NP, Lum Ta Kong View Point, <named-content xmlns:xlink="http://www.w3.org/1999/xlink" content-type="dwc:verbatimCoordinates" xlink:type="simple">14°25.762'N, 101°23.527'E</named-content>, 732 m, 5–12.iv.2007, Malaise trap, Wirat Sukho leg., T2122”; 2 males, “Thailand: Nakhon Nayok: Khao Yai NP, entrance of Hnong Pak Chee Trail, <named-content xmlns:xlink="http://www.w3.org/1999/xlink" content-type="dwc:verbatimCoordinates" xlink:type="simple">14°27.167'N, 101°21.85'E</named-content>, 758 m, 19–26.v.2007, Malaise traps, Wirat Sukho leg., T2269”; 1 male, “Thailand: Nakhon Nayok: Khao Yai NP, entrance of Hnong Pak Chee Trail, <named-content xmlns:xlink="http://www.w3.org/1999/xlink" content-type="dwc:verbatimCoordinates" xlink:type="simple">14°27.115'N, 101°21.951'E</named-content>, 733 m, 12–19.v.2007, Malaise traps, Pong Sandao leg., T2267”; 8 males, “Thailand: Nakhon Nayok: Khao Yai NP, Lum Ta Kong View Point, <named-content xmlns:xlink="http://www.w3.org/1999/xlink" content-type="dwc:verbatimCoordinates" xlink:type="simple">14°25.762'N, 101°23.527'E</named-content>, 732 m, 12–19.iv.2007, Malaise trap, Wirat Sukho leg., T2125”; 1 male, “Thailand: Nakhon Ratchasima: Khao Yai NP, Cobra zone near fire protection office, <named-content xmlns:xlink="http://www.w3.org/1999/xlink" content-type="dwc:verbatimCoordinates" xlink:type="simple">14°28.524'N, 101°22.928'E</named-content>, 757 m, 5–12.vi.2007, Malaise trap, Pong Sandao leg., T2221”; 1 male, “Thailand: Nakhon Nayok: Khao Yai NP, entrance of Hnong Pak Chee Trail, <named-content xmlns:xlink="http://www.w3.org/1999/xlink" content-type="dwc:verbatimCoordinates" xlink:type="simple">14°27.115'N, 101°21.951'E</named-content>, 733 m, 11–12.v.2007, Pan traps, Pong Sandao leg., T2262”; 1 male, “Thailand: Nakhon Ratchasima: Khao Yai NP, Cobra zone near fire protection office, <named-content xmlns:xlink="http://www.w3.org/1999/xlink" content-type="dwc:verbatimCoordinates" xlink:type="simple">14°28.524'N, 101°22.928'E</named-content>, 757 m, 5–12.vi.2007, Malaise trap, Pong Sandao leg., T2221”; 1 male, “Thailand: Nakhon Nayok: Khao Yai NP, entrance of Hnong Pak Chee Trail, <named-content xmlns:xlink="http://www.w3.org/1999/xlink" content-type="dwc:verbatimCoordinates" xlink:type="simple">14°27.115'N, 101°21.951'E</named-content>, 733 m, 6–7.v.2007, Pan traps, Wirat Sukho leg., T2257”; 2 males, “Thailand: Nakhon Nayok: Khao Yai NP, Lum Ta Kong View Point, <named-content xmlns:xlink="http://www.w3.org/1999/xlink" content-type="dwc:verbatimCoordinates" xlink:type="simple">14°25.565'N, 101°23.442'E</named-content>, 726 m, 12–19.iv.2007, Malaise trap, Wirat Sukho leg., T2124”; 1 male, “Thailand: Phetchabun: Thung Salaeng Luang NP, pine forest; Gang Wang Nam Yen, <named-content xmlns:xlink="http://www.w3.org/1999/xlink" content-type="dwc:verbatimCoordinates" xlink:type="simple">16°36.284'N, 100°53.128'E</named-content>, 749 m, 22–23.vi.2007, Pan traps, Pongpitak &amp; Sathit leg., T2058”; 1 male, “Thailand: Nakhon Nayok: Khao Yai NP, Lum Ta Kong View Point, <named-content xmlns:xlink="http://www.w3.org/1999/xlink" content-type="dwc:verbatimCoordinates" xlink:type="simple">14°25.762'N, 101°23.527'E</named-content>, 732 m, 19–26.iv.2007, Malaise trap, Pong Sandao leg., T2128”; 1 male, “Thailand: Ubon Ratchathani: Pha Taem NP, west of HuayPok substation, <named-content xmlns:xlink="http://www.w3.org/1999/xlink" content-type="dwc:verbatimCoordinates" xlink:type="simple">15°37.212'N, 105°36.903'E</named-content>, 438 m, 4–11.iv.2007, Malaise trap, Bunlu Sapsiri leg., T2159”; 2 males, “Thailand: Nakhon Nayok: Khao Yai NP, Lum Ta Kong View Point, <named-content xmlns:xlink="http://www.w3.org/1999/xlink" content-type="dwc:verbatimCoordinates" xlink:type="simple">14°25.82'N, 101°23.754'E</named-content>, 744 m, 12–19.iv.2007, Malaise trap, Wirat Sukho leg., T2126”, in QSBG, MNHN, SCAU and CRF, respectively.</p></tp:treatment-sec><tp:treatment-sec sec-type="Distribution"><title>Distribution.</title><p> Thailand and Vietnam.</p><!--PageBreak--></tp:treatment-sec></tp:taxon-treatment>
