# Supplementary material for: Orthogonius species and diversity in Thailand (Coleoptera, Caraboidea, Orthogoniini), a result from the TIGER project
Source: Zookeys. 2012 Jan 11;(164):51–90. doi: 10.3897/zookeys.164.1992 (PMC3272622; doi:10.3897/zookeys.164.1992)
Supplement: XML Treatment for Orthogonius gracililamella [file zookeys.164.1992-treatment7.xml]

<!DOCTYPE tp:taxon-treatment
  PUBLIC "-//TaxonX//DTD Taxonomic Treatment Publishing DTD v0 20100105//EN" "tax-treatment-NSO.dtd">
<tp:taxon-treatment xmlns:tp="http://www.plazi.org/taxpub"><tp:treatment-meta><mixed-citation publication-type="journal"><person-group><name><surname>Tian</surname><given-names>Mingyi</given-names></name><name><surname>Deuve</surname><given-names>Thierry</given-names></name><name><surname>Felix</surname><given-names>Ron</given-names></name></person-group><article-title>
                    <italic>Orthogonius</italic> species and diversity in Thailand (Coleoptera, Caraboidea, Orthogoniini), a result from the TIGER project
                </article-title><source>Zookeys</source><day>11</day><month>1</month><year>2012</year><volume>2012</volume><issue>164</issue><fpage>51</fpage><lpage>90</lpage><pub-id pub-id-type="doi">10.3897/zookeys.164.1992</pub-id></mixed-citation></tp:treatment-meta><tp:nomenclature><tp:taxon-name>
                        <tp:taxon-name-part taxon-name-part-type="genus">Orthogonius</tp:taxon-name-part>
                        <tp:taxon-name-part taxon-name-part-type="species">gracililamella</tp:taxon-name-part>
                    <object-id xmlns:xlink="http://www.w3.org/1999/xlink" xlink:type="simple">urn:lsid:zoobank.org:act:AB7D1670-CFA3-4273-8EBF-9B489C4D699A</object-id>
                    <object-id xmlns:xlink="http://www.w3.org/1999/xlink" xlink:type="simple">http://species-id.net/wiki/Orthogonius_gracililamella</object-id>
                    </tp:taxon-name><tp:taxon-authority>Tian, Deuve &amp; Felix</tp:taxon-authority><tp:taxon-status xmlns:xlink="http://www.w3.org/1999/xlink" xlink:type="simple">sp. n.</tp:taxon-status><xref ref-type="fig" rid="F3">Figures 6</xref><xref ref-type="fig" rid="F7">20</xref></tp:nomenclature><tp:treatment-sec sec-type="Diagnosis"><title>Diagnosis.</title><p> Moderate or small sized, member of the <italic><tp:taxon-name>Orthogonius longicornis</tp:taxon-name></italic> species group, eyes very large; mentum asetose; apex of elytra shortly and obliquely truncate at inner margin of the tip to form an obvious sutural angle between elytra; labrum slightly emarginate at frontal margin; prosternal process bordered at apex, base of elytra complete; hind tarsomere 4 slightly emarginate at apex, hind femur quite slender, with two setae posteriorly, all tarsal claws strongly pectinate; ventrite VII very slightly emarginate at apical margin; aedeagus with apical lamella long and parallel-sided.</p><p>Length: 12.0–13.0 mm; width: 5.0–5.5 mm. Habitus as in <xref ref-type="fig" rid="F3">Figure 6</xref>.</p></tp:treatment-sec><tp:treatment-sec sec-type="Description"><title>Description.</title><p>Light dark brown (HT) to black (PT), palps, antennae, lateral expanded margin of pronotum, tibiae, femora and trochanters lighter.</p><p>Wrinkles and punctures: surface impunctate except elytral intervals 3, 5 and 7 with tiny, and sparse punctures arranged as a row, head wrinkled, pronotum faintly striate.</p><p>Microsculptural meshes isodiametric on elytra, head and pronotum.</p><p>Head as long as wide, eyes very large, strongly prominent; frons and vertex convex, frontal impressions faint, clypeus bisetose, even; labrum quadrate, sexsetose, frontal margin slightly emarginate at frontal margin; mandibles well developed; ligula small and narrow, bisetose at apex; palpi slender, subcylindrical, maxillary palpomere 3 as long as 4, glabrous; labial palpomere 2 longer than 3, 2-setose in inner margin; labial palpomere 3 sparsely pubescent; palpiger asetose, mentum asetose, and submentum with one pair of setae; mentum without median tooth. Antennae extended to near basal 1/4 of elytra; pubescent after basal 1/4 of antennomere 4, antennomeres 4–5, slightly dilated, antennomere 3 shorter than 4 (about 0.7 times as its length).</p><p>Pronotum strongly transverse, PW/PL=1.56, moderately convex; sides evenly rounded, widest at about middle, both basal and fore margins beaded, lateral expanded margins well defined, uneven, slightly reflexed; fore and hind angles rounded; fore transverse impression unclear, hind one distinct, basal foveae small, but well marked, middle line clear.</p><p>Elytra ovate, EL/EW=1.60, convex, basal border complete, sides slightly expanded, not parallel at middle, striae deep, intervals convex, intervals subequal in width in middle; apex roundly truncate, but shortly and obliquely truncate at inner margin of the tip to form an obvious sutural angle between elytra; interval 3 with three setae, all are well marked; interval 7 not carinate, without seta.</p><p>Middle coxa glabrous in median portion; hind coxa with two setae. Legs moderate, fore tiba with outer angle rectangular, serrate on outer margins, apical margin oblique; middle tibia straight in middle, abruptly dilated at apex; hind tibiae slender, slightly dilated only at apex; hind tibial spurs very long and sharp; tarsomere 4 much longer than tarsomere 3 (almost 1.25 times as long), tarsomere 4 very shallowly emarginate <!--PageBreak--><!--PageBreak-->at apex; hind femora rather slender, with two setae posteriorly; all tarsal claws strongly pectinate.</p><p>Prosternal process well bordered at apex. Apical margin of abdominal ventrite VII very shallowly and slightly emarginate.</p><p>Male genitalia (<xref ref-type="fig" rid="F7">Figure 20</xref>): Moderately elongate, ventral margin more or less sinuate ventrally, apex pointed in lateral view; in dorsal view, apical lamella very long and nearly parallel-sided.</p><p><bold>Female.</bold> Unknown.</p><fig id="F3" position="float" orientation="portrait"><label>Figures 6–9.</label><caption><p> Habitus of <italic><tp:taxon-name>Orthogonius</tp:taxon-name></italic> spp. n. <bold>6</bold> <italic><tp:taxon-name>Orthogonius gracililamella</tp:taxon-name></italic> sp. n. holotype <bold>7–9</bold> <italic><tp:taxon-name>Orthogonius pseudochaudoiri</tp:taxon-name></italic> sp. n. paratypes. Scale bar: 10 mm.</p></caption><graphic xmlns:xlink="http://www.w3.org/1999/xlink" xlink:href="ZooKeys-164-051-g003.jpg" position="float" orientation="portrait" xlink:type="simple"/></fig></tp:treatment-sec><tp:treatment-sec sec-type="Remarks"><title>Remarks.</title><p> The apical portion of the aedeagus is very elongate, a little more twisted in the holotype than in the paratype, and the apical lamella is slender and parallel-sided, with the apex broadly rounded.</p></tp:treatment-sec><tp:treatment-sec sec-type="Material examined"><title>Material examined.</title><p>Holotype: male, “Thailand: Loei: Phu Kradueng NP, Huay Lao Kao, <named-content xmlns:xlink="http://www.w3.org/1999/xlink" content-type="dwc:verbatimCoordinates" xlink:type="simple">16°52.442N, 101°50.706E</named-content>, 280 m, Malaise trap, 29–30.viii.2006, Sutin Khonglassae leg. T490”, in QSBG.</p><p>Paratype: 1 male, “Thailand: Chaiyaphum: Tat Tone NP, water supply station at Taad Fah waterfall, <named-content xmlns:xlink="http://www.w3.org/1999/xlink" content-type="dwc:verbatimCoordinates" xlink:type="simple">15°56.468N, 102°05.855E</named-content>, 245 m, Malaise trap, 5–12.ix.2006, Tawit Jaruphan &amp; Orawan Budsawong leg., T686”, in QSBG.</p></tp:treatment-sec><tp:treatment-sec sec-type="Etymology"><title>Etymology.</title><p> The name refers to the long and narrow apical lamella of aedeagus.</p></tp:treatment-sec><tp:treatment-sec sec-type="Distribution"><title>Distribution.</title><p> Thailand. Known only from the type locality.</p></tp:treatment-sec><tp:treatment-sec><!--Section generated to contain objects referenced in tp:taxon-treatment.--><fig id="F7" position="float" orientation="portrait"><label>Figures 19–22.</label><caption><p>Aedeagus of <italic><tp:taxon-name>Orthogonius</tp:taxon-name></italic> spp. n. (lateral view, and apex in dorsal view) <bold>19</bold> <italic><tp:taxon-name>Orthogonius setosopalpiger</tp:taxon-name></italic> sp. n. holotype <bold>20</bold> <italic><tp:taxon-name>Orthogonius gracililamella</tp:taxon-name></italic> sp. n. holotype <bold>21</bold> <italic><tp:taxon-name>Orthogonius pseudochaudoiri</tp:taxon-name></italic> sp. n. holotype  <bold>22</bold> <italic><tp:taxon-name>Orthogonius constrictus</tp:taxon-name></italic> sp. n. holotype. Scale bar: 1 mm.</p></caption><graphic xmlns:xlink="http://www.w3.org/1999/xlink" xlink:href="ZooKeys-164-051-g007.jpg" position="float" orientation="portrait" xlink:type="simple"/></fig></tp:treatment-sec></tp:taxon-treatment>
