# Supplementary material for: Orthogonius species and diversity in Thailand (Coleoptera, Caraboidea, Orthogoniini), a result from the TIGER project
Source: Zookeys. 2012 Jan 11;(164):51–90. doi: 10.3897/zookeys.164.1992 (PMC3272622; doi:10.3897/zookeys.164.1992)
Supplement: XML Treatment for Orthogonius pseudochaudoiri [file zookeys.164.1992-treatment8.xml]

<!DOCTYPE tp:taxon-treatment
  PUBLIC "-//TaxonX//DTD Taxonomic Treatment Publishing DTD v0 20100105//EN" "tax-treatment-NSO.dtd">
<tp:taxon-treatment xmlns:tp="http://www.plazi.org/taxpub"><tp:treatment-meta><mixed-citation publication-type="journal"><person-group><name><surname>Tian</surname><given-names>Mingyi</given-names></name><name><surname>Deuve</surname><given-names>Thierry</given-names></name><name><surname>Felix</surname><given-names>Ron</given-names></name></person-group><article-title>
                    <italic>Orthogonius</italic> species and diversity in Thailand (Coleoptera, Caraboidea, Orthogoniini), a result from the TIGER project
                </article-title><source>Zookeys</source><day>11</day><month>1</month><year>2012</year><volume>2012</volume><issue>164</issue><fpage>51</fpage><lpage>90</lpage><pub-id pub-id-type="doi">10.3897/zookeys.164.1992</pub-id></mixed-citation></tp:treatment-meta><tp:nomenclature><tp:taxon-name>
                        <tp:taxon-name-part taxon-name-part-type="genus">Orthogonius</tp:taxon-name-part>
                        <tp:taxon-name-part taxon-name-part-type="species">pseudochaudoiri</tp:taxon-name-part>
                    <object-id xmlns:xlink="http://www.w3.org/1999/xlink" xlink:type="simple">urn:lsid:zoobank.org:act:597B2644-6DB2-48DC-81A7-24BC6E304379</object-id>
                    <object-id xmlns:xlink="http://www.w3.org/1999/xlink" xlink:type="simple">http://species-id.net/wiki/Orthogonius_pseudochaudoiri</object-id>
                    </tp:taxon-name><tp:taxon-authority>Tian, Deuve &amp; Felix</tp:taxon-authority><tp:taxon-status xmlns:xlink="http://www.w3.org/1999/xlink" xlink:type="simple">sp. n.</tp:taxon-status><xref ref-type="fig" rid="F3">Figures 7–9</xref><xref ref-type="fig" rid="F7">21</xref></tp:nomenclature><tp:treatment-sec sec-type="Diagnosis"><title>Diagnosis.</title><p> Small to medium sized, labrum straight at frontal margin; prosternal process well bordered at apex, abdominal ventrite VII slightly emarginate at apical margin; very similar to <italic><tp:taxon-name>Orthogonius mouhoti</tp:taxon-name></italic> Chaudoir, 1871, but apical lamella of the aedeagus much longer than that of the latter species.</p><p>Length: 12.5–16.0 mm; width: 5.5–7.0 mm. Habitus as in <xref ref-type="fig" rid="F3">Figures 7–9</xref>.</p></tp:treatment-sec><tp:treatment-sec sec-type="Description"><title>Description.</title><p>Dark brown to black, lateral expanded margin of pronotum, antennae, mouthparts palpi, legs and underside surface reddish brown.</p><p>Wrinkles and punctures: surface smooth and impunctate; head and pronotum faintly striate, odd elytral intervals (3, 5, 7) with distinct fine punctures which are irregularly rowed; surface strongly shiny.</p><p>Microsculptural meshes densely isodiametric, clear on elytra, but faint on pronotum and head.</p><p>Head stout, as long as wide; eyes very large, strongly prominent, frons and vertex moderately convex, frontal impressions small, short, fovea-like, clypeus bisetose, rather even, labrum sexsetose, nearly straight at apical margin; ligula very small and narrow, bisetose at apex; palpi slender, subcylindrical, normal; palpiger asetose, mentum without median tooth, asetose, mentum and submentum each with one pair of setae<!--PageBreak-->. Antennae slender, extended beyond basal 1/3 of elytra, pubescent from apical 2/3 of antennomere 4; antennomeres 3, 4 and 5 subequal in length; antennomeres 1–3 glabrous; antennomeres 4–6 distinctly expanded laterally.</p><p>Pronotum strongly transverse, PW/PL=1.88–1.90, sides evenly rounded, widest at about middle, both basal and fore margins beaded, lateral expanded margins well defined, wide and even, flat and smooth; both fore and hind angles rounded; disc strongly convex, fore transverse impression faint, basal one moderate, basal foveae small.</p><p>Elytra broadly ovate (EL/WL=1.55–1.57), strongly convex, basal border well complete; sides slightly expanded in middle portion, hardly parallel-sided, widest at middle; striae deep, punctate-striate, intervals distinctly convex; intervals 2–5 subequal in width, interval 6 much wider than 5; odd intervals with more distinct fine punctures, irregular in row; apex roundly truncate, inner angle finely toothed, and with a wider sutural angle; interval 3 with three well marked setiferous pores, near striae 3, 2 and 2, respectively; interval 7 simple, wide and not carinate, without seta throughout.</p><p>Legs moderate, fore tibia with outer angle nearly rectangular, blunt, outer margin not serrate; middle and hind coxae smooth and glabrous; middle and hind tibia slender, apex slightly dilated, hind apical tibial spurs very long and sharp; tarsomere 3 much longer than 4, tarsomere 4 deeply emarginate at apex (about 1/3 deep as the joint); all tarsal claws strongly pectinate; hind femur with 2 posterior setae on ventral.</p><p>Prosternal process well bordered at apex; apical margin of abdominal ventrite VII narrowly and shallowly emarginate in male.</p><p>Male genitalia (<xref ref-type="fig" rid="F7">Figure 21</xref>): Very similar to that of <italic><tp:taxon-name>Orthogonius chaudoiri</tp:taxon-name></italic>, straight, and arrowhead-shaped at apex in dorsal view, but more distinctly so than in <italic><tp:taxon-name>Orthogonius chaudoiri</tp:taxon-name></italic>, upper margin less sinuate, and apical lamella in dorsal view much longer and more elongate.</p><p><bold>Female.</bold> Unknown.</p></tp:treatment-sec><tp:treatment-sec sec-type="Remarks"><title>Remarks.</title><p> This species is very similar to <italic><tp:taxon-name>Orthogonius chaudoiri</tp:taxon-name></italic>, but the apex of its aedeagus is more distinctly arrowhead-shaped than that of <italic><tp:taxon-name>Orthogonius chaudoiri</tp:taxon-name></italic>, less sinuate, and apical lamella much longer; labrum slightly emarginate (straight in latter); body a little more slender; and ventrite VII of male with a small emargination at apical margin.</p></tp:treatment-sec><tp:treatment-sec sec-type="Variability"><title>Variability.</title><p>Shape of the arrow-headed apex of the aedeagus is variable, wider in some specimens, but narrower in others; however, in all specimens of this species examined, the apical lamella is much longer than that of <italic><tp:taxon-name>Orthogonius chaudoiri</tp:taxon-name></italic>.</p></tp:treatment-sec><tp:treatment-sec sec-type="Material examined"><title>Material examined.</title><p>Holotype: male, “Thailand: Phetchabum, Thung Salaeng Luang NP, Gang Wang Nam Yen, <named-content xmlns:xlink="http://www.w3.org/1999/xlink" content-type="dwc:verbatimCoordinates" xlink:type="simple">16°37.531N, 100°53.745E</named-content>, 721 m, Malaise trap, 17–24.v.2007, Pongpitak Pranee &amp; Sathit leg., T2082”, in QSBG.</p><p>Paratypes: 1 male, data as holotype; 6 males, “Thailand: Phetchabun: Thung Salaeng Luang NP, pine forest, <named-content xmlns:xlink="http://www.w3.org/1999/xlink" content-type="dwc:verbatimCoordinates" xlink:type="simple">16°35.789'N, 100°52.769'E</named-content>, 732 m, Malaise trap,15–22.vi.2007, Pongpitak Pranee &amp; Sathit leg., T2059”; 3 males, “Thailand: Phetchabum, Thung Salaeng Luang NP, Gang Wang Nam Yen, <named-content xmlns:xlink="http://www.w3.org/1999/xlink" content-type="dwc:verbatimCoordinates" xlink:type="simple">16°36.284N, 100°53.128E</named-content>, 749 m, Malaise trap, 29.vi–6.vii.2007, Pongpitak Pranee &amp; Sathit leg., T2087”; 2 males, “Thailand: Phetchabun: Thung Salaeng Luang NP, pine forest;G ang Wang Nam Yen, <named-content xmlns:xlink="http://www.w3.org/1999/xlink" content-type="dwc:verbatimCoordinates" xlink:type="simple">16°36.284'N, 100°53.128'E</named-content>, 749 m, 15.vi.2007–18.vi.2007, Litter sample, Pongpitak &amp; Sathit leg., T2050”; 1 male, <!--PageBreak-->“Thailand: Phetchabun: Thung Salaeng Luang NP, pine forest; Gang Wang Nam Yen, <named-content xmlns:xlink="http://www.w3.org/1999/xlink" content-type="dwc:verbatimCoordinates" xlink:type="simple">16°36.284'N, 100°53.128'E</named-content>, 749 m, 30.vi.2007–3.vii.2007, Litter sample, Pongpitak &amp; Sathit leg., T2051”; 6 males, “Thailand: Phetchabun: Thung Salaeng Luang NP, pine forest; Gang Wang Nam Yen, <named-content xmlns:xlink="http://www.w3.org/1999/xlink" content-type="dwc:verbatimCoordinates" xlink:type="simple">16°36.284'N, 100°53.128'E</named-content>, 749 m, 16–17.vi.2007, Pan traps, Pongpitak &amp; Sathit leg., T2052”; 1 male, “Thailand: Phetchabun: Thung Salaeng Luang NP, pine forest; Gang Wang Nam Yen, <named-content xmlns:xlink="http://www.w3.org/1999/xlink" content-type="dwc:verbatimCoordinates" xlink:type="simple">16°36.284'N, 100°53.128'E</named-content>, 749 m, 18–19.vi.2007, Pan traps, Pongpitak &amp; Sathit leg., T2054”; 5 males, “Thailand: Phetchabun: Thung Salaeng Luang NP, pine forest; Gang Wang Nam Yen, <named-content xmlns:xlink="http://www.w3.org/1999/xlink" content-type="dwc:verbatimCoordinates" xlink:type="simple">16°36.284'N, 100°53.128'E</named-content>, 749 m, 20–21.vi.2007, Pan traps, Pongpitak &amp; Sathit leg., T2056”; 1 male, “Thailand: Phetchabun: Thung Salaeng Luang NP, pine forest; Gang Wang Nam Yen, <named-content xmlns:xlink="http://www.w3.org/1999/xlink" content-type="dwc:verbatimCoordinates" xlink:type="simple">16°36.284'N, 100°53.128'E</named-content>, 749 m, 21–22.vi.2007, Pan traps, Pongpitak &amp; Sathit leg., T2057”; 7 males, “Thailand: Phetchabun: Thung Salaeng Luang NP, pine forest; Gang Wang Nam Yen, <named-content xmlns:xlink="http://www.w3.org/1999/xlink" content-type="dwc:verbatimCoordinates" xlink:type="simple">16°36.284'N, 100°53.128'E</named-content>, 749 m, 22–23.vi.2007, Pan traps, Pongpitak &amp; Sathit leg., T2058”; 1 male, “Thailand: Phetchabun: Thung Salaeng Luang NP, pine forest; Gang Wang Nam Yen, <named-content xmlns:xlink="http://www.w3.org/1999/xlink" content-type="dwc:verbatimCoordinates" xlink:type="simple">16°36.284'N, 100°53.128'E</named-content>, 749 m, 22–29.vi.2007, Malaise trap, Pongpitak &amp; Sathit leg., T2063”; 3 males, “Thailand: Phetchabum, Thung Salaeng Luang NP, Gang Wang Nam Yen, pine forest, <named-content xmlns:xlink="http://www.w3.org/1999/xlink" content-type="dwc:verbatimCoordinates" xlink:type="simple">16°35.789N, 100°52.769E</named-content>, 723 m, Malaise trap, 6–13.vii.2007, Pongpitak Pranee &amp; Sathit leg. T 2068”; 6 males, “Thailand: Phetchabum, Thung Salaeng Luang NP, Gang Wang Nam Yen, <named-content xmlns:xlink="http://www.w3.org/1999/xlink" content-type="dwc:verbatimCoordinates" xlink:type="simple">16°36.284N, 100°53.128E</named-content>, 749 m, Malaise trap, 29.vi–6.vii.2007, Pongpitak Pranee &amp; Sathit leg., T 2069”; 2 males, “Thailand: Phetchabum, Thung Salaeng Luang NP, Gang Wang Nam Yen, pine forest, <named-content xmlns:xlink="http://www.w3.org/1999/xlink" content-type="dwc:verbatimCoordinates" xlink:type="simple">16°35.805N, 100°52.286E</named-content>, 726 m, Malaise trap, 6–13.vii.2007, Pongpitak Pranee &amp; Sathit leg., T 2070”; 3 males, “Thailand: Phetchabun: Thung Salaeng Luang NP: Gang Wang Nam Yen, 750 m, <named-content xmlns:xlink="http://www.w3.org/1999/xlink" content-type="dwc:verbatimCoordinates" xlink:type="simple">16°36.587'N, 100°53.395'E</named-content>; 17–24.v.2007, Pongpitak Pranee &amp; Sathit leg., T2080”; 7 males, “Thailand: Phetchabum, Thung Salaeng Luang NP, Gang Wang Nam Yen, <named-content xmlns:xlink="http://www.w3.org/1999/xlink" content-type="dwc:verbatimCoordinates" xlink:type="simple">16°37.178N, 100°.53.504E</named-content>, 706 m, Malaise trap, 17–24.v.2007, Pongpitak Pranee &amp; Sathit leg., T2081”; 1 males, “Thailand: Phetchabun: Thung Salaeng Luang NP, Gang Wang Nam Yen, <named-content xmlns:xlink="http://www.w3.org/1999/xlink" content-type="dwc:verbatimCoordinates" xlink:type="simple">16°36.587'N, 100°53.395'E</named-content>, 753 m, 24–31.v.2007, Malaise trap, Pongpitak Pranee &amp; Sathit leg., T2083”; 2 males, “Thailand: Nakhon Nayok: Khao Yai NP, Lum Ta Kong View Point, <named-content xmlns:xlink="http://www.w3.org/1999/xlink" content-type="dwc:verbatimCoordinates" xlink:type="simple">14°25.82'N, 101°23.754'E</named-content>, 744 m, 26.iv.2007–2.v.2007, Malaise trap, Pong Sandao leg., T2132”; 5 males, “Thailand: Nakhon Ratchasima: Khao Yai NP, Cobra zone near fire protection office, <named-content xmlns:xlink="http://www.w3.org/1999/xlink" content-type="dwc:verbatimCoordinates" xlink:type="simple">14°27.511N, 101°22.408'E</named-content>, 760 m, 5–12.vi.2007, Malaise trap, Pong Sandao leg., T2223”; 1 male, “Thailand: Nakhon Ratchasima: Khao Yai NP, Cobra zone near fire protection office, <named-content xmlns:xlink="http://www.w3.org/1999/xlink" content-type="dwc:verbatimCoordinates" xlink:type="simple">14°28.285N, 101°22.57'E</named-content>, 751 m, 12–19.vi.2007, Malaise trap, Wirat Sukho leg., T2225”; 1 male, “Thailand: Nakhon Ratchasima: Khao Yai NP, Cobra zone near fire protection office, <named-content xmlns:xlink="http://www.w3.org/1999/xlink" content-type="dwc:verbatimCoordinates" xlink:type="simple">14°27.511N, 101°22.408'E</named-content>, 760 m, 12–19.vi.2007, Malaise trap, Wirat Sukho leg., T2226”; 1 male, “Thailand: Nakhon Nayok: Khao Yai NP, entrance of Hnong Pak Chee Trail, <named-content xmlns:xlink="http://www.w3.org/1999/xlink" content-type="dwc:verbatimCoordinates" xlink:type="simple">14°27.115'N, 101°21.951'E</named-content>, 733 m, 5–6.v.2007, Pan traps, Pong Sandao leg., T2256”; 5 males, “Thailand: Nakhon Nayok: Khao<!--PageBreak--> Yai NP, entrance of Hnong Pak Chee Trail, <named-content xmlns:xlink="http://www.w3.org/1999/xlink" content-type="dwc:verbatimCoordinates" xlink:type="simple">14°27.115'N, 101°21.951'E</named-content>, 733 m, 5–12.v.2007, Malaise traps, Wirat Sukho leg., T2264”; 4 males, “Thailand: Nakhon Nayok: Khao Yai NP, entrance of Hnong Pak Chee Trail, <named-content xmlns:xlink="http://www.w3.org/1999/xlink" content-type="dwc:verbatimCoordinates" xlink:type="simple">14°27.115'N, 101°21.951'E</named-content>, 733 m, 12–19.v.2007, Malaise traps, Pong Sandao leg., T2267”; 3 males, “Thailand: Nakhon Nayok: Khao Yai NP, entrance of Hnong Pak Chee Trail, <named-content xmlns:xlink="http://www.w3.org/1999/xlink" content-type="dwc:verbatimCoordinates" xlink:type="simple">14°27.119'N, 101°21.482'E</named-content>, 699 m, 12–19.v.2007, Malaise traps, Wirat Sukho leg., T2268”; 2 males, “Thailand: Nakhon Nayok: Khao Yai NP, entrance of Hnong Pak Chee Trail, <named-content xmlns:xlink="http://www.w3.org/1999/xlink" content-type="dwc:verbatimCoordinates" xlink:type="simple">14°27.167'N, 101°21.85'E</named-content>, 758 m, 19–26.v.2007, Malaise traps, Wirat Sukho leg., T2269”; 2 males, “Thailand: Nakhon Nayok: Khao Yai NP, entrance of Hnong Pak Chee Trail, <named-content xmlns:xlink="http://www.w3.org/1999/xlink" content-type="dwc:verbatimCoordinates" xlink:type="simple">14°27.115'N, 101°21.951'E</named-content>, 733 m, 19–26.v.2007, Malaise traps, Pong Sandao leg., T2270”; 2 males, “Thailand: Nakhon Nayok: Khao Yai NP, entrance of Hnong Pak Chee Trail, <named-content xmlns:xlink="http://www.w3.org/1999/xlink" content-type="dwc:verbatimCoordinates" xlink:type="simple">14°27.119'N, 101°21.482'E</named-content>, 699 m, 19–26.v.2007, Malaise traps, Wirat Sukho leg., T2271”; 1 male, “Thailand: Nakhon Nayok: Khao Yai NP, entrance of Hnong Pak Chee Trail, <named-content xmlns:xlink="http://www.w3.org/1999/xlink" content-type="dwc:verbatimCoordinates" xlink:type="simple">14°27.167'N, 101°21.85'E</named-content>, 758 m, 26.v.2007–2.vi.2007, Malaise traps, Wirat Sukho leg., T2272”; 2 males, “Thailand: Nakhon Nayok: Khao Yai NP, entrance of Hnong Pak Chee Trail, <named-content xmlns:xlink="http://www.w3.org/1999/xlink" content-type="dwc:verbatimCoordinates" xlink:type="simple">14°27.115'N, 101°21.951'E</named-content>, 733 m, 26.v.2007–2.vi.2007, Malaise traps, Pong Sandao leg., T2273”; 1 male, label lost; in QSBG, MNHN, SCAU and CRF, respectively.</p></tp:treatment-sec><tp:treatment-sec sec-type="Etymology"><title>Etymology.</title><p> The name refers to the similarity of this new species to <italic><tp:taxon-name>Orthogonius chaudoiri</tp:taxon-name></italic>.</p></tp:treatment-sec><tp:treatment-sec sec-type="Distribution"><title>Distribution.</title><p> Thailand. Known only from the type localities.</p></tp:treatment-sec><tp:treatment-sec><!--Section generated to contain objects referenced in tp:taxon-treatment.--><fig id="F3" position="float" orientation="portrait"><label>Figures 6–9.</label><caption><p> Habitus of <italic><tp:taxon-name>Orthogonius</tp:taxon-name></italic> spp. n. <bold>6</bold> <italic><tp:taxon-name>Orthogonius gracililamella</tp:taxon-name></italic> sp. n. holotype <bold>7–9</bold> <italic><tp:taxon-name>Orthogonius pseudochaudoiri</tp:taxon-name></italic> sp. n. paratypes. Scale bar: 10 mm.</p></caption><graphic xmlns:xlink="http://www.w3.org/1999/xlink" xlink:href="ZooKeys-164-051-g003.jpg" position="float" orientation="portrait" xlink:type="simple"/></fig><fig id="F7" position="float" orientation="portrait"><label>Figures 19–22.</label><caption><p>Aedeagus of <italic><tp:taxon-name>Orthogonius</tp:taxon-name></italic> spp. n. (lateral view, and apex in dorsal view) <bold>19</bold> <italic><tp:taxon-name>Orthogonius setosopalpiger</tp:taxon-name></italic> sp. n. holotype <bold>20</bold> <italic><tp:taxon-name>Orthogonius gracililamella</tp:taxon-name></italic> sp. n. holotype <bold>21</bold> <italic><tp:taxon-name>Orthogonius pseudochaudoiri</tp:taxon-name></italic> sp. n. holotype  <bold>22</bold> <italic><tp:taxon-name>Orthogonius constrictus</tp:taxon-name></italic> sp. n. holotype. Scale bar: 1 mm.</p></caption><graphic xmlns:xlink="http://www.w3.org/1999/xlink" xlink:href="ZooKeys-164-051-g007.jpg" position="float" orientation="portrait" xlink:type="simple"/></fig></tp:treatment-sec></tp:taxon-treatment>
