# Supplementary material for: Orthogonius species and diversity in Thailand (Coleoptera, Caraboidea, Orthogoniini), a result from the TIGER project
Source: Zookeys. 2012 Jan 11;(164):51–90. doi: 10.3897/zookeys.164.1992 (PMC3272622; doi:10.3897/zookeys.164.1992)
Supplement: XML Treatment for Orthogonius constrictus [file zookeys.164.1992-treatment9.xml]

<!DOCTYPE tp:taxon-treatment
  PUBLIC "-//TaxonX//DTD Taxonomic Treatment Publishing DTD v0 20100105//EN" "tax-treatment-NSO.dtd">
<tp:taxon-treatment xmlns:tp="http://www.plazi.org/taxpub"><tp:treatment-meta><mixed-citation publication-type="journal"><person-group><name><surname>Tian</surname><given-names>Mingyi</given-names></name><name><surname>Deuve</surname><given-names>Thierry</given-names></name><name><surname>Felix</surname><given-names>Ron</given-names></name></person-group><article-title>
                    <italic>Orthogonius</italic> species and diversity in Thailand (Coleoptera, Caraboidea, Orthogoniini), a result from the TIGER project
                </article-title><source>Zookeys</source><day>11</day><month>1</month><year>2012</year><volume>2012</volume><issue>164</issue><fpage>51</fpage><lpage>90</lpage><pub-id pub-id-type="doi">10.3897/zookeys.164.1992</pub-id></mixed-citation></tp:treatment-meta><tp:nomenclature><tp:taxon-name>
                        <tp:taxon-name-part taxon-name-part-type="genus">Orthogonius</tp:taxon-name-part>
                        <tp:taxon-name-part taxon-name-part-type="species">constrictus</tp:taxon-name-part>
                    <object-id xmlns:xlink="http://www.w3.org/1999/xlink" xlink:type="simple">urn:lsid:zoobank.org:act:DC47F34A-8BBE-48FB-8D65-14C1AEEF87C6</object-id>
                    <object-id xmlns:xlink="http://www.w3.org/1999/xlink" xlink:type="simple">http://species-id.net/wiki/Orthogonius_constrictus</object-id>
                    </tp:taxon-name><tp:taxon-authority>Tian, Deuve &amp; Felix</tp:taxon-authority><tp:taxon-status xmlns:xlink="http://www.w3.org/1999/xlink" xlink:type="simple">sp. n.</tp:taxon-status><xref ref-type="fig" rid="F4">Figures 10</xref><xref ref-type="fig" rid="F7">22</xref></tp:nomenclature><tp:treatment-sec sec-type="Diagnosis"><title>Diagnosis.</title><p> Medium sized, labrum sexsetose, nearly straight at apical margin, palpiger asetose, even and odd intervals subequal in width in middle portion, prosternal process bordered at apex; apical margin of abdominal ventrite VII widely and rather deeply emarginate in male; a member of the <italic><tp:taxon-name>Orthogonius longicornis</tp:taxon-name></italic> species group, distinguished by its aedeagus constricted subapically in dorsal view.</p><p>Length: 12.5 mm; width: 5.5 mm. Habitus as in <xref ref-type="fig" rid="F4">Figure 10</xref>.</p></tp:treatment-sec><tp:treatment-sec sec-type="Description"><title>Description.</title><p>Dark brown or black, but palpi and femora yellowish brown; trochanters, coxae and lateral pronotal margins reddish brown.</p><p>Wrinkles and punctures: surface smooth and impunctate; head and pronotum faintly striate, odd elytral intervals (3, 5 and 7) with an irregular row of fine punctures. Surface strongly shiny.</p><p>Microsculptural meshes densely isodiametric on elytra, denser and more transverse on pronotum and head.</p><p>Head stout, as long as wide; eyes very large, strongly prominent, frons and vertex moderately convex, frontal impressions small, short, fovea-like, clypeus bisetose, rather <!--PageBreak--><!--PageBreak-->even, labrum sexsetose, nearly straight at apical margin; ligula very small and narrow, bisetose at apex; palpi slender, subcylindrical; palpiger asetose, mentum without median tooth, asetose; submentum with one pair of setae. Antennae slender, extended beyond basal 1/4 of elytra, pubescent from apical 2/3 of antennomere 4; antennomeres 3 slightly shorter than 4, antennomeres 4 and 5 subequal in length; antennomeres 1-3 glabrous; antennomeres 4 and 5 distinctly expanded laterally.</p><p>Pronotum strongly transverse, PW/PL=1.63, sides evenly rounded, widest at about middle, both basal and fore margins beaded, lateral expanded margins well defined, wide, uneven, smooth and rather flat; both fore and hind angles rounded; disc moderately convex, both transverse impressions not well defined; basal foveae small, middle line distinct.</p><p>Elytra ovate (EL/WL=1.55), strongly convex, basal border complete; sides slightly expanded in middle portion, nearly parallel-sided, widest at middle; striae deep, punctate-striate, intervals distinctly convex; intervals 2, 4 and 6 subequal in width, each wider than intervals 1, 3, and 5, respectively, but less than twice as wide; odd intervals with more distinct fine punctures; apex roundly truncate, inner angle broad, without tooth; interval 3 with three well marked setiferous pores (but middle pore absent from left elytron in the holotype and an additional fourth pore present on left elytron in one of the paratypes); interval 7 simple, wide and not carinate, without seta.</p><p>Legs moderate, fore tibia with outer angle nearly rectangular, blunt, outer margin faintly serrate; middle and hind coxae smooth and glabrous; middle and hind tibia slender, apex slightly dilated; middle tibia not dilated or curved in middle portion; hind apical tibial spurs very long and sharp; tarsomere 1 much longer than 2, tarsomere 3 slightly longer than 4, tarsomere 4 deeply emarginate at apex (about 1/3 deep as the joint); all tarsal claws strongly pectinate; hind femur moderately dilated, with 2 posterior setae on ventral.</p><p>Prosternal process well bordered at apex. Apical margin of abdominal ventrite VII widely and rather deeply emarginate in male.</p><p>Male genitalia (<xref ref-type="fig" rid="F7">Figure 22</xref>): Aedeagus elongate, expanded in median portion, sinuate before apex which is more or less bent and pointed at tip; in dorsal view, distinctly constricted before apex, the apical lamella long and slender, 3.4 times as long as wide.</p><p><bold>Female.</bold> Unknown.</p><fig id="F4" position="float" orientation="portrait"><label>Figures 10–13.</label><caption><p> Habitus of <italic><tp:taxon-name>Orthogonius</tp:taxon-name></italic> spp. n. <bold>10</bold> <italic><tp:taxon-name>Orthogonius constrictus</tp:taxon-name></italic> sp. n. holotype <bold>11</bold> <italic><tp:taxon-name>Orthogonius pinophilus</tp:taxon-name></italic> sp. n. holotype <bold>12</bold> <italic><tp:taxon-name>Orthogonius vari</tp:taxon-name></italic> sp. n. holotype <bold>13</bold> <italic><tp:taxon-name>Orthogonius variabilis</tp:taxon-name></italic> sp. n. holotype. Scale bar: 10 mm.</p></caption><graphic xmlns:xlink="http://www.w3.org/1999/xlink" xlink:href="ZooKeys-164-051-g004.jpg" position="float" orientation="portrait" xlink:type="simple"/></fig></tp:treatment-sec><tp:treatment-sec sec-type="Remarks"><title>Remarks.</title><p> This species is a member of the <italic><tp:taxon-name>Orthogonius longicornis</tp:taxon-name></italic> group, but is easily distinguished from other members by its long and slender apical lamella, together with aedeagus more or less constricted before apex in dorsal view.</p></tp:treatment-sec><tp:treatment-sec sec-type="Type material"><title>Type material.</title><p>Holotype: male, “Thailand: Phetchabum, Thung Salaeng Luang NP, Gang Wang Nam Yen, <named-content xmlns:xlink="http://www.w3.org/1999/xlink" content-type="dwc:verbatimCoordinates" xlink:type="simple">16°36.284 N, 100°53.128E</named-content>, 749 m, Malaise trap, 29.vi–6.vii.2007, Pongpitak Pranee &amp; Sathit leg., T 2069”, in QSBG.</p><p>Paratypes: 2 males, ibid, in QSBG and MNHN, respectively.</p></tp:treatment-sec><tp:treatment-sec sec-type="Etymology"><title>Etymology.</title><p> The species name refers to the more or less constricted base of the apical lamella of aedeagus in dorsal view.</p></tp:treatment-sec><tp:treatment-sec sec-type="Distribution"><title>Distribution.</title><p> Thailand. Known only from the type locality.</p><!--PageBreak--></tp:treatment-sec><tp:treatment-sec><!--Section generated to contain objects referenced in tp:taxon-treatment.--><fig id="F7" position="float" orientation="portrait"><label>Figures 19–22.</label><caption><p>Aedeagus of <italic><tp:taxon-name>Orthogonius</tp:taxon-name></italic> spp. n. (lateral view, and apex in dorsal view) <bold>19</bold> <italic><tp:taxon-name>Orthogonius setosopalpiger</tp:taxon-name></italic> sp. n. holotype <bold>20</bold> <italic><tp:taxon-name>Orthogonius gracililamella</tp:taxon-name></italic> sp. n. holotype <bold>21</bold> <italic><tp:taxon-name>Orthogonius pseudochaudoiri</tp:taxon-name></italic> sp. n. holotype  <bold>22</bold> <italic><tp:taxon-name>Orthogonius constrictus</tp:taxon-name></italic> sp. n. holotype. Scale bar: 1 mm.</p></caption><graphic xmlns:xlink="http://www.w3.org/1999/xlink" xlink:href="ZooKeys-164-051-g007.jpg" position="float" orientation="portrait" xlink:type="simple"/></fig></tp:treatment-sec></tp:taxon-treatment>
