# Supplementary material for: Orthogonius species and diversity in Thailand (Coleoptera, Caraboidea, Orthogoniini), a result from the TIGER project
Source: Zookeys. 2012 Jan 11;(164):51–90. doi: 10.3897/zookeys.164.1992 (PMC3272622; doi:10.3897/zookeys.164.1992)
Supplement: XML Treatment for Orthogonius pinophilus [file zookeys.164.1992-treatment10.xml]

<!DOCTYPE tp:taxon-treatment
  PUBLIC "-//TaxonX//DTD Taxonomic Treatment Publishing DTD v0 20100105//EN" "tax-treatment-NSO.dtd">
<tp:taxon-treatment xmlns:tp="http://www.plazi.org/taxpub"><tp:treatment-meta><mixed-citation publication-type="journal"><person-group><name><surname>Tian</surname><given-names>Mingyi</given-names></name><name><surname>Deuve</surname><given-names>Thierry</given-names></name><name><surname>Felix</surname><given-names>Ron</given-names></name></person-group><article-title>
                    <italic>Orthogonius</italic> species and diversity in Thailand (Coleoptera, Caraboidea, Orthogoniini), a result from the TIGER project
                </article-title><source>Zookeys</source><day>11</day><month>1</month><year>2012</year><volume>2012</volume><issue>164</issue><fpage>51</fpage><lpage>90</lpage><pub-id pub-id-type="doi">10.3897/zookeys.164.1992</pub-id></mixed-citation></tp:treatment-meta><tp:nomenclature><tp:taxon-name>
                        <tp:taxon-name-part taxon-name-part-type="genus">Orthogonius</tp:taxon-name-part>
                        <tp:taxon-name-part taxon-name-part-type="species">pinophilus</tp:taxon-name-part>
                    <object-id xmlns:xlink="http://www.w3.org/1999/xlink" xlink:type="simple">urn:lsid:zoobank.org:act:B788D24D-357A-494C-849B-BB9720434A09</object-id>
                    <object-id xmlns:xlink="http://www.w3.org/1999/xlink" xlink:type="simple">http://species-id.net/wiki/Orthogonius_pinophilus</object-id>
                    </tp:taxon-name><tp:taxon-authority>Tian, Deuve &amp; Felix</tp:taxon-authority><tp:taxon-status xmlns:xlink="http://www.w3.org/1999/xlink" xlink:type="simple">sp. n.</tp:taxon-status><xref ref-type="fig" rid="F4">Figures 11</xref><xref ref-type="fig" rid="F8">23</xref></tp:nomenclature><tp:treatment-sec sec-type="Diagnosis"><title>Diagnosis.</title><p> Medium sized, labrum with apical margin straight, prosternal process well bordered at apex, apical margin of abdominal ventrite VII widely emarginate; a member of the <italic><tp:taxon-name>Orthogonius longicornis</tp:taxon-name></italic> species group, and easily recognized by its stout and more or less broad apical lamella.</p><p>Length: 13.5 mm; width: 6.0 mm. Habitus as in <xref ref-type="fig" rid="F4">Figure 11</xref>.</p></tp:treatment-sec><tp:treatment-sec sec-type="Description"><title>Description.</title><p>Black, clypeus, mouthparts (except tips of mandibles) and palps, antennomere 1, and coxae, trochanters and femora of legs yellowish brown.</p><p>Wrinkles and punctures: surface impunctate except elytral intervals 3, 5 and 7 with tiny, and sparse punctures arranged in a row, head wrinkled, pronotum faintly striate.</p><p>Microsculptural meshes isodiametric on elytra, faint or more or less irregular on head and pronotum.</p><p>Head as long as wide, eyes very large, strongly prominent; frons and vertex convex, frontal impressions faint, clypeus bisetose, even; labrum quadrate, sexsetose, frontal margin straight; mandibles well developed; ligula small, not expanded at apex, bisetose; palpi slender, subcylindrical, maxillary palpomere 3 as long as 4, glabrous; labial palpomere 2 longer than 3, 2-setose in inner margin; labial palpomere 3 sparsely pubescent; palpiger asetose, mentum asetose, submentum with one pair of setae; mentum without median tooth. Antennae, except left antennomeres 1–3 and right antennomere 1 absent.</p><p>Pronotum strongly transverse, PW/PL=66/45, strongly convex; sides evenly rounded, widest at about middle, both basal and fore margins beaded, lateral expanded margins well defined, with few transverse striae, slightly reflexed, and uneven, fore and hind angles rounded; fore transverse impression indistinct, hind one faint, basal foveae small, but well marked, middle line distinct.</p><p>Elytra ovate, convex, basal border complete, sides slightly expanded, not parallel at middle, striae deep, intervals very convex, intervals subequal in width in middle; apex roundly truncate; interval 3 with three setae, all are well marked; interval 7 not carinate, without seta.</p><p>Legs moderate, middle tibia slightly curved in middle, abruptly and slightly dilated at apex; middle coxae glabrous in median portion; hind tibiae slender, slightly dilated only at apex; hind tibial spurs long and sharp; tarsomere 3 much shorter than tarsomere 4 (almost 1:1.5), tarsomere 4 symmetrically and shallowly emarginate at apex (depth of emargination equal about 2/5 length of the joint); femora rather slender, hind femur with two setae posteriorly; all tarsal claws strongly pectinate.</p><p>Prosternal process well bordered at apex. Apical margin of abdominal ventrite VII widely emarginate.</p><p>Male genitalia (<xref ref-type="fig" rid="F8">Figure 23</xref>): Median lobe of aedeagus moderately stout for the group, slightly dilated in middle portion, gradually constricted towards apex in lateral view; in dorsal view apical lamella stout and somewhat expanded at tip.</p><!--PageBreak--><p><bold>Female.</bold> Unknown.</p></tp:treatment-sec><tp:treatment-sec sec-type="Remarks"><title>Remarks.</title><p> This species is a member of the <italic><tp:taxon-name>Orthogonius longicornis</tp:taxon-name></italic> species group, but is easily separated from other members by its stout apical lamella of aedeagus.</p></tp:treatment-sec><tp:treatment-sec sec-type="Material examined"><title>Material examined.</title><p> Holotype: male, “Thailand: Phetchabum, Thung Salaeng Luang NP, Gang Wang Nam Yen, pine forest, <named-content xmlns:xlink="http://www.w3.org/1999/xlink" content-type="dwc:verbatimCoordinates" xlink:type="simple">16°36.284N, 100°53.128E</named-content>, 749 m, Malaise trap, 29.vi–6.vii.2007, Pongpitak Pranee &amp; Sathit leg., T 2066”, in QSBG.</p></tp:treatment-sec><tp:treatment-sec sec-type="Etymology"><title>Etymology.</title><p> The name refers to the fact that the holotype of this new species was collected in pine forest.</p></tp:treatment-sec><tp:treatment-sec sec-type="Distribution"><title>Distribution.</title><p> Thailand. Know only from the type locality.</p></tp:treatment-sec><tp:treatment-sec><!--Section generated to contain objects referenced in tp:taxon-treatment.--><fig id="F4" position="float" orientation="portrait"><label>Figures 10–13.</label><caption><p> Habitus of <italic><tp:taxon-name>Orthogonius</tp:taxon-name></italic> spp. n. <bold>10</bold> <italic><tp:taxon-name>Orthogonius constrictus</tp:taxon-name></italic> sp. n. holotype <bold>11</bold> <italic><tp:taxon-name>Orthogonius pinophilus</tp:taxon-name></italic> sp. n. holotype <bold>12</bold> <italic><tp:taxon-name>Orthogonius vari</tp:taxon-name></italic> sp. n. holotype <bold>13</bold> <italic><tp:taxon-name>Orthogonius variabilis</tp:taxon-name></italic> sp. n. holotype. Scale bar: 10 mm.</p></caption><graphic xmlns:xlink="http://www.w3.org/1999/xlink" xlink:href="ZooKeys-164-051-g004.jpg" position="float" orientation="portrait" xlink:type="simple"/></fig><fig id="F8" position="float" orientation="portrait"><label>Figures 23–25.</label><caption><p>Aedeagus of <italic><tp:taxon-name>Orthogonius</tp:taxon-name></italic> spp. n. (lateral view, and apex in dorsal view) <bold>23</bold> <italic><tp:taxon-name>Orthogonius pinophilus</tp:taxon-name></italic> sp. n. holotype <bold>24</bold> <italic><tp:taxon-name>Orthogonius vari</tp:taxon-name></italic> n. sp. holotype <bold>25</bold> <italic><tp:taxon-name>Orthogonius variabilis</tp:taxon-name></italic> sp. n. holotype. Scale bar: 1 mm.</p></caption><graphic xmlns:xlink="http://www.w3.org/1999/xlink" xlink:href="ZooKeys-164-051-g008.jpg" position="float" orientation="portrait" xlink:type="simple"/></fig></tp:treatment-sec></tp:taxon-treatment>
