# Supplementary material for: Orthogonius species and diversity in Thailand (Coleoptera, Caraboidea, Orthogoniini), a result from the TIGER project
Source: Zookeys. 2012 Jan 11;(164):51–90. doi: 10.3897/zookeys.164.1992 (PMC3272622; doi:10.3897/zookeys.164.1992)
Supplement: XML Treatment for Orthogonius vari [file zookeys.164.1992-treatment11.xml]

<!DOCTYPE tp:taxon-treatment
  PUBLIC "-//TaxonX//DTD Taxonomic Treatment Publishing DTD v0 20100105//EN" "tax-treatment-NSO.dtd">
<tp:taxon-treatment xmlns:tp="http://www.plazi.org/taxpub"><tp:treatment-meta><mixed-citation publication-type="journal"><person-group><name><surname>Tian</surname><given-names>Mingyi</given-names></name><name><surname>Deuve</surname><given-names>Thierry</given-names></name><name><surname>Felix</surname><given-names>Ron</given-names></name></person-group><article-title>
                    <italic>Orthogonius</italic> species and diversity in Thailand (Coleoptera, Caraboidea, Orthogoniini), a result from the TIGER project
                </article-title><source>Zookeys</source><day>11</day><month>1</month><year>2012</year><volume>2012</volume><issue>164</issue><fpage>51</fpage><lpage>90</lpage><pub-id pub-id-type="doi">10.3897/zookeys.164.1992</pub-id></mixed-citation></tp:treatment-meta><tp:nomenclature><tp:taxon-name>
                        <tp:taxon-name-part taxon-name-part-type="genus">Orthogonius</tp:taxon-name-part>
                        <tp:taxon-name-part taxon-name-part-type="species">vari</tp:taxon-name-part>
                    <object-id xmlns:xlink="http://www.w3.org/1999/xlink" xlink:type="simple">urn:lsid:zoobank.org:act:C88DF58F-C106-45F6-BDEA-57AF91BF66B5</object-id>
                    <object-id xmlns:xlink="http://www.w3.org/1999/xlink" xlink:type="simple">http://species-id.net/wiki/Orthogonius_vari</object-id>
                    </tp:taxon-name><tp:taxon-authority>Tian, Deuve &amp; Felix</tp:taxon-authority><tp:taxon-status xmlns:xlink="http://www.w3.org/1999/xlink" xlink:type="simple">sp. n.</tp:taxon-status><xref ref-type="fig" rid="F4">Figures 12</xref><xref ref-type="fig" rid="F8">24</xref></tp:nomenclature><tp:treatment-sec sec-type="Diagnosis"><title>Diagnosis.</title><p> A stout and broad species; eyes very large and prominent, pronotum and elytra strongly convex; labrum straight at front; mentum asetose; lateral expanded margin of pronotum tapered from base to front, not reflexed; elytra well bordered at base, apex roundly truncate, inner angle broad; interval 3 with three setiferous pores, interval 7 normal; prosternal process well bordered at apex; ventrite VII in male distinctly emarginate; fore tibia with outer angle nearly rectangular, blunt, and not protruded, outer margin not serrate; middle and hind tibiae slender; hind tibial spur very long and sharp, hind tarsomere 3 much longer than 4, tarsomere 4 shallowly emarginate; all tarsal claws very strongly pectinate; femora moderately dilated; hind femur with two posterior setae.</p><p>Length: 13.0-14.0 mm; width: 6.3-6.5 mm. Habitus as in <xref ref-type="fig" rid="F4">Figure 12</xref>.</p></tp:treatment-sec><tp:treatment-sec sec-type="Description"><title>Description.</title><p>Black on upper and lower surfaces, except margin of pronotum, antennae (1-2 much lighter than other antennomeres), palpi, and labrum brown, coxae, trochanters and femora yellowish, tibiae and tarsi dark brown.</p><p>Surface smooth and impunctate; head intricately striate, pronotum very finely striate; odd elytral intervals (3, 5, 7) with distinct fine punctures in an irregularly row. Surface strongly shiny. Microsculptural meshes densely isodiametric, clear on elytra, but faint on pronotum and head.</p><p>Head stout, wider than long; HW/HL=1.1, eyes very large, strongly prominent, frons and vertex moderately convex, frontal impressions small, short, fovea-like, clypeus bisetose, rather even, labrum sexsetose, straight at apical margin; ligula very small and narrow, bisetose at apex; palpi slender, subcylindrical, normal; palpiger asetose, mentum without median tooth, asetose, submentum with one pair of setae. Antennae slender, extended to basal 1/3 of elytra, pubescent from apical 2/3 of antennomere 4; antennomere 3 as long as 4, both shorter than antennomere 1<!--PageBreak--> and slightly longer than 5; antennomeres 1-3 glabrous; antennomere 4 distinctly expanded laterally.</p><p>Pronotum strongly transverse, PW/PL=1.57, sides evenly rounded, widest at about middle, both basal and fore margins beaded, lateral expanded margins well defined, flat and distinctly tapered from base to front, wide and smooth; both fore and hind angles rounded; disc strongly convex, fore transverse impression indistinct, basal transverse impression moderate, basal foveae distinct and deep.</p><p>Elytra broadly ovate (EL/WL=1.46), strongly convex, basal border complete; sides slightly expanded in middle portion, slightly parallel-sided, widest slightly behind middle; striae deep, punctate-striate; intervals slightly convex, subequal in width; odd intervals with more distinct fine punctures in an irregular row; apex roundly truncate, inner angle broad; interval 3 with three setiferous pores, near striae 3, 2 and 2, respectively, and well marked; interval 7 normal, wide and not carinate, without setiferous pore.</p><p>Middle and hind coxae smooth and glabrous. Legs moderate, fore tibiae with outer angle nearly rectangular, blunt, outer margin not serrate; middle and hind tibiae slender, apex slightly dilated, apical spurs very long and sharp; tarsomere 3 much longer than 4, tarsomere 4 shallowly emarginate at apex; all tarsal claws strongly pectinate; hind femur with 2 posterior setae on ventral.</p><p>Prosternal process well bordered at apex. Apical margin of abdominal ventrite VII widely but shallowly emarginate in male.</p><p>Male genitalia (<xref ref-type="fig" rid="F8">Figure 24</xref>): Median lobe long and distinctly expanded in median portion, upper margin abruptly sinuate, apex gradually tapered; ventral margin sinuate, dorsal opening long and wide; the apical lamella quite elongate, two times as long as wide, and tip rounded, and nearly parallel-sided.</p><p><bold>Female.</bold> Unknown.</p></tp:treatment-sec><tp:treatment-sec sec-type="Remarks"><title>Remarks.</title><p> This species is similar to <italic><tp:taxon-name>Orthogonius kirirom</tp:taxon-name></italic> Tian &amp; Deuve, 2008, but is easily distinguished from the latter by its stouter body, elytral inner angle broad, hind femur slightly more dilated, and aedeagus more elongate, with apical lamella more slender and almost parallel-sided.</p></tp:treatment-sec><tp:treatment-sec sec-type="Material examined"><title>Material examined.</title><p>Holotype, male, “Coll. I. R. Sc. N. B. / Cambodia, Siem Reap Prov., Angkor Preah Kahm, Malaise Trap, 28/III-05/IV-2006. leg. I. Var”; in IRSNB.</p><p>Paratypes: 1 male, “Thailand: Ubon Ratchathani: Pha Taem NP, Wild flower field 1, <named-content xmlns:xlink="http://www.w3.org/1999/xlink" content-type="dwc:verbatimCoordinates" xlink:type="simple">15°27.336'N, 105°34.87'E</named-content>, 232 m, 23–30.v.2007, Malaise trap, Sorawit Mingman leg., T2195”; 1 male, “Thailand: Phetchabun: Thung Salaeng Luang NP, pine forest; Gang Wang Nam Yen, <named-content xmlns:xlink="http://www.w3.org/1999/xlink" content-type="dwc:verbatimCoordinates" xlink:type="simple">16°36.284'N, 100°53.128'E</named-content>, 749 m, 20–21.vi.2007, Pan traps, Pongpitak &amp; Sathit leg., T2056”; 1 male, “Thailand: Phetchabum, Thung Salaeng Luang NP, Gang Wang Nam Yen, 16.37.178 N, 100.53.504 E, 706 m, Malaise trap, 17–24.v. 2007, Pongpitak Pranee &amp; Sathit leg. T2081”; in QSBG and MNHN respectively.</p></tp:treatment-sec><tp:treatment-sec sec-type="Etymology"><title>Etymology.</title><p> This new species is named in honor of Mr I. Var, the collector of the holotype.</p></tp:treatment-sec><tp:treatment-sec sec-type="Distribution"><title>Distribution.</title><p> Cambodia and Thailand.</p></tp:treatment-sec><tp:treatment-sec><!--Section generated to contain objects referenced in tp:taxon-treatment.--><fig id="F4" position="float" orientation="portrait"><label>Figures 10–13.</label><caption><p> Habitus of <italic><tp:taxon-name>Orthogonius</tp:taxon-name></italic> spp. n. <bold>10</bold> <italic><tp:taxon-name>Orthogonius constrictus</tp:taxon-name></italic> sp. n. holotype <bold>11</bold> <italic><tp:taxon-name>Orthogonius pinophilus</tp:taxon-name></italic> sp. n. holotype <bold>12</bold> <italic><tp:taxon-name>Orthogonius vari</tp:taxon-name></italic> sp. n. holotype <bold>13</bold> <italic><tp:taxon-name>Orthogonius variabilis</tp:taxon-name></italic> sp. n. holotype. Scale bar: 10 mm.</p></caption><graphic xmlns:xlink="http://www.w3.org/1999/xlink" xlink:href="ZooKeys-164-051-g004.jpg" position="float" orientation="portrait" xlink:type="simple"/></fig><fig id="F8" position="float" orientation="portrait"><label>Figures 23–25.</label><caption><p>Aedeagus of <italic><tp:taxon-name>Orthogonius</tp:taxon-name></italic> spp. n. (lateral view, and apex in dorsal view) <bold>23</bold> <italic><tp:taxon-name>Orthogonius pinophilus</tp:taxon-name></italic> sp. n. holotype <bold>24</bold> <italic><tp:taxon-name>Orthogonius vari</tp:taxon-name></italic> n. sp. holotype <bold>25</bold> <italic><tp:taxon-name>Orthogonius variabilis</tp:taxon-name></italic> sp. n. holotype. Scale bar: 1 mm.</p></caption><graphic xmlns:xlink="http://www.w3.org/1999/xlink" xlink:href="ZooKeys-164-051-g008.jpg" position="float" orientation="portrait" xlink:type="simple"/></fig></tp:treatment-sec></tp:taxon-treatment>
