# Supplementary material for: Orthogonius species and diversity in Thailand (Coleoptera, Caraboidea, Orthogoniini), a result from the TIGER project
Source: Zookeys. 2012 Jan 11;(164):51–90. doi: 10.3897/zookeys.164.1992 (PMC3272622; doi:10.3897/zookeys.164.1992)
Supplement: XML Treatment for Orthogonius leoeinsis [file zookeys.164.1992-treatment13.xml]

<!DOCTYPE tp:taxon-treatment
  PUBLIC "-//TaxonX//DTD Taxonomic Treatment Publishing DTD v0 20100105//EN" "tax-treatment-NSO.dtd">
<tp:taxon-treatment xmlns:tp="http://www.plazi.org/taxpub"><tp:treatment-meta><mixed-citation publication-type="journal"><person-group><name><surname>Tian</surname><given-names>Mingyi</given-names></name><name><surname>Deuve</surname><given-names>Thierry</given-names></name><name><surname>Felix</surname><given-names>Ron</given-names></name></person-group><article-title>
                    <italic>Orthogonius</italic> species and diversity in Thailand (Coleoptera, Caraboidea, Orthogoniini), a result from the TIGER project
                </article-title><source>Zookeys</source><day>11</day><month>1</month><year>2012</year><volume>2012</volume><issue>164</issue><fpage>51</fpage><lpage>90</lpage><pub-id pub-id-type="doi">10.3897/zookeys.164.1992</pub-id></mixed-citation></tp:treatment-meta><tp:nomenclature><tp:taxon-name>
                        <tp:taxon-name-part taxon-name-part-type="genus">Orthogonius</tp:taxon-name-part>
                        <tp:taxon-name-part taxon-name-part-type="species">leoeinsis</tp:taxon-name-part>
                    <object-id xmlns:xlink="http://www.w3.org/1999/xlink" xlink:type="simple">http://species-id.net/wiki/Orthogonius_leoeinsis</object-id>
                    </tp:taxon-name><tp:taxon-authority>Tian &amp; Deuve, 2006</tp:taxon-authority></tp:nomenclature><tp:treatment-sec sec-type="Material examined"><title>Material examined.</title><p> 1 male, “Thailand: Ubon Ratchathani: Pha Taem NP, wild flower field, <named-content xmlns:xlink="http://www.w3.org/1999/xlink" content-type="dwc:verbatimCoordinates" xlink:type="simple">15°27.336'N, 105°34.87'E</named-content>, 232 m, 2–9.v.2007, Malaise trap, Sorawit Mingman leg., T2186”, in QSBG.</p></tp:treatment-sec><tp:treatment-sec sec-type="Remarks"><title>Remarks.</title><p> Head punctate, pronotum glabrous; the aedeagus of our specimen is slightly wider than that of the type specimen.</p></tp:treatment-sec><tp:treatment-sec sec-type="Distribution"><title>Distribution.</title><p> Thailand.</p></tp:treatment-sec></tp:taxon-treatment>
