# Supplementary material for: Orthogonius species and diversity in Thailand (Coleoptera, Caraboidea, Orthogoniini), a result from the TIGER project
Source: Zookeys. 2012 Jan 11;(164):51–90. doi: 10.3897/zookeys.164.1992 (PMC3272622; doi:10.3897/zookeys.164.1992)
Supplement: XML Treatment for Orthogonius longicornis [file zookeys.164.1992-treatment16.xml]

<!DOCTYPE tp:taxon-treatment
  PUBLIC "-//TaxonX//DTD Taxonomic Treatment Publishing DTD v0 20100105//EN" "tax-treatment-NSO.dtd">
<tp:taxon-treatment xmlns:tp="http://www.plazi.org/taxpub"><tp:treatment-meta><mixed-citation publication-type="journal"><person-group><name><surname>Tian</surname><given-names>Mingyi</given-names></name><name><surname>Deuve</surname><given-names>Thierry</given-names></name><name><surname>Felix</surname><given-names>Ron</given-names></name></person-group><article-title>
                    <italic>Orthogonius</italic> species and diversity in Thailand (Coleoptera, Caraboidea, Orthogoniini), a result from the TIGER project
                </article-title><source>Zookeys</source><day>11</day><month>1</month><year>2012</year><volume>2012</volume><issue>164</issue><fpage>51</fpage><lpage>90</lpage><pub-id pub-id-type="doi">10.3897/zookeys.164.1992</pub-id></mixed-citation></tp:treatment-meta><tp:nomenclature><tp:taxon-name>
                        <tp:taxon-name-part taxon-name-part-type="genus">Orthogonius</tp:taxon-name-part>
                        <tp:taxon-name-part taxon-name-part-type="species">longicornis</tp:taxon-name-part>
                    <object-id xmlns:xlink="http://www.w3.org/1999/xlink" xlink:type="simple">http://species-id.net/wiki/Orthogonius_longicornis</object-id>
                    </tp:taxon-name><tp:taxon-authority>Chaudoir, 1871</tp:taxon-authority></tp:nomenclature><tp:treatment-sec sec-type="Material examined"><title>Material examined.</title><p> 2 males, “Thailand: Phetchabun: Thung Salaeng Luang NP, pine forest; Gang Wang Nam Yen, <named-content xmlns:xlink="http://www.w3.org/1999/xlink" content-type="dwc:verbatimCoordinates" xlink:type="simple">16°36.284'N, 100°53.128'E</named-content>, 749 m, 16–17.vi.2007, Pan traps, Pongpitak &amp; Sathit leg., T2052”; 1 male, “Thailand: Phetchabun: Thung Salaeng Luang NP, pine forest; Gang Wang Nam Yen, <named-content xmlns:xlink="http://www.w3.org/1999/xlink" content-type="dwc:verbatimCoordinates" xlink:type="simple">16°36.284'N, 100°53.128'E</named-content>, 749 m, 20–21.vi.2007, Pan traps, Pongpitak &amp; Sathit leg., T2056”; 1 male, “Thailand: Sakon Nakhon: Phu Phan NP, Kam Hom waterfall at Haew Sin Chai, <named-content xmlns:xlink="http://www.w3.org/1999/xlink" content-type="dwc:verbatimCoordinates" xlink:type="simple">17°7.415'N, 104°1.179'E</named-content>, 347 m, 16.ix.2006–22.ix.2006, Malaise trap, Winlon Khongnara leg., T616”; 1 male, “Thailand: Loei: Phu Kradueng NP, dry dipterocarp forest at Loei forest unit 2 (E-lerd), <named-content xmlns:xlink="http://www.w3.org/1999/xlink" content-type="dwc:verbatimCoordinates" xlink:type="simple">16°56.651'N, 101°48.903'E</named-content>, 273 m, 18.ix.2006–25.ix.2006, Malaise trap, Sutin Glong-Lasae leg., T952”; 1 male, “Thailand: Loei: Phu Kradueng NP, Bamboo forest at Lam Huay Taad at Loei, forest unit 2 (E-lerd), <named-content xmlns:xlink="http://www.w3.org/1999/xlink" content-type="dwc:verbatimCoordinates" xlink:type="simple">16°56.565'N, 101°48.896'E</named-content>, 273 m, 11.ix.2006–18.ix.2006, Malaise trap, Sutin Glong-Lasae leg., T948”; 1 male, “Thailand: Loei: Phu Kradueng NP, Koke Hin Ngam, <named-content xmlns:xlink="http://www.w3.org/1999/xlink" content-type="dwc:verbatimCoordinates" xlink:type="simple">16°51.958'N, 101°50.668'E</named-content>, 280 m, 9.viii.2006–16.viii.2006, Malaise trap, Sutin Khonglasae, T482”, in QSBG, MNHN, SCAU and CRF, respectively.</p></tp:treatment-sec><tp:treatment-sec sec-type="Distribution"><title>Distribution.</title><p> Thailand.</p></tp:treatment-sec></tp:taxon-treatment>
