# Supplementary material for: Orthogonius species and diversity in Thailand (Coleoptera, Caraboidea, Orthogoniini), a result from the TIGER project
Source: Zookeys. 2012 Jan 11;(164):51–90. doi: 10.3897/zookeys.164.1992 (PMC3272622; doi:10.3897/zookeys.164.1992)
Supplement: XML Treatment for Orthogonius mouhoti [file zookeys.164.1992-treatment19.xml]

<!DOCTYPE tp:taxon-treatment
  PUBLIC "-//TaxonX//DTD Taxonomic Treatment Publishing DTD v0 20100105//EN" "tax-treatment-NSO.dtd">
<tp:taxon-treatment xmlns:tp="http://www.plazi.org/taxpub"><tp:treatment-meta><mixed-citation publication-type="journal"><person-group><name><surname>Tian</surname><given-names>Mingyi</given-names></name><name><surname>Deuve</surname><given-names>Thierry</given-names></name><name><surname>Felix</surname><given-names>Ron</given-names></name></person-group><article-title>
                    <italic>Orthogonius</italic> species and diversity in Thailand (Coleoptera, Caraboidea, Orthogoniini), a result from the TIGER project
                </article-title><source>Zookeys</source><day>11</day><month>1</month><year>2012</year><volume>2012</volume><issue>164</issue><fpage>51</fpage><lpage>90</lpage><pub-id pub-id-type="doi">10.3897/zookeys.164.1992</pub-id></mixed-citation></tp:treatment-meta><tp:nomenclature><tp:taxon-name>
                        <tp:taxon-name-part taxon-name-part-type="genus">Orthogonius</tp:taxon-name-part>
                        <tp:taxon-name-part taxon-name-part-type="species">mouhoti</tp:taxon-name-part>
                    <object-id xmlns:xlink="http://www.w3.org/1999/xlink" xlink:type="simple">http://species-id.net/wiki/Orthogonius_mouhoti</object-id>
                    </tp:taxon-name><tp:taxon-authority>Chaudoir, 1871</tp:taxon-authority></tp:nomenclature><tp:treatment-sec sec-type="Material examined"><title>Material examined.</title><p> 2 males, “Thailand: Phetchabun: Thung Salaeng Luang NP, Gang Wang Nam Yen, <named-content xmlns:xlink="http://www.w3.org/1999/xlink" content-type="dwc:verbatimCoordinates" xlink:type="simple">16°37.178'N, 100°53.504'E</named-content>, 706 m, 24–31.v.2007, Malaise trap, Pongpitak Pranee &amp; Sathit leg., T2084”; 1 male, “Thailand: Chaiyaphum: Pa Hin Ngam NP, Ecotone between mix deciduous/dry dipterocarp, <named-content xmlns:xlink="http://www.w3.org/1999/xlink" content-type="dwc:verbatimCoordinates" xlink:type="simple">15°38.1'N, 101°23.857'E</named-content>, 700 m, 5.viii.2006–11.viii.2006, Malaise trap, Katae Sa-Nog &amp; Buakaw Adnafai leg., T440”; 1 male, “Thailand: Loei: Phu Kradueng NP, Huay Ta Hack, <named-content xmlns:xlink="http://www.w3.org/1999/xlink" content-type="dwc:verbatimCoordinates" xlink:type="simple">16°51.958'N, 101°50.668'E</named-content>, 280 m, 30.viii.2006–6.ix.2006, Malaise trap, Sutin Khonglasae leg., T491”; 1 male, “Thailand: Ubon Ratchathani: Pha Taem NP, Don Huay Sa-nhom, <named-content xmlns:xlink="http://www.w3.org/1999/xlink" content-type="dwc:verbatimCoordinates" xlink:type="simple">15°27.435'N, 105°34.838'E</named-content>, 238 m. 9–16.v.2007, Malaise trap, Sorawit Mingman leg., T2187”; 1 male, “Thailand: Chaiyaphum: Tat Tone NP, Lam Pa Tao, dry evergreen forest head water, <named-content xmlns:xlink="http://www.w3.org/1999/xlink" content-type="dwc:verbatimCoordinates" xlink:type="simple">15°58.486'N, 102°2.239'E</named-content>, 270 m, 5.viii.2006–12.viii.2006, Malaise trap, Tawit Jaruphan &amp; Orawan Budsawong leg., T546”; 1 male, “Thailand: Loei: Phu Kradueng NP, Koke Hin Ngam, <named-content xmlns:xlink="http://www.w3.org/1999/xlink" content-type="dwc:verbatimCoordinates" xlink:type="simple">16°51.958'N, 101°50.668'E</named-content>, 280 m, 9.viii.2006–16.viii.2006, Malaise trap, Sutin Khonglasae, T482”; 1 male, “Thailand: Phetchabun: Thung Salaeng Luang NP, Gang Wang Nam Yen, <named-content xmlns:xlink="http://www.w3.org/1999/xlink" content-type="dwc:verbatimCoordinates" xlink:type="simple">16°37.178'N, 100°53.504'E</named-content>, 706 m, 24–31.v.2007, Malaise trap, Pongpitak Pranee &amp; Sathit leg., T2084”; 1 male, “Thailand: Ubon Ratchathani: Pha Taem NP, Wild flower field 1, <named-content xmlns:xlink="http://www.w3.org/1999/xlink" content-type="dwc:verbatimCoordinates" xlink:type="simple">15°27.336'N, 105°34.87'E</named-content>, 232 m, 23–30.v.2007, Malaise trap, Sorawit Mingman leg., T2195”, in QSBG, MNHN, SCAU and CRF, respectively.</p></tp:treatment-sec><tp:treatment-sec sec-type="Distribution"><title>Distribution.</title><p> Laos and Thailand. This species is here first recorded from Thailand.</p></tp:treatment-sec></tp:taxon-treatment>
